# Supplementary material for: Bis(4-hy­droxy-3-meth­oxy­benzaldehyde 4-phenyl­thio­semicarbazonato-N 1,S)nickel(II)
Source: Acta Crystallogr Sect E Struct Rep Online. 2014 Apr 30;70(Pt 5):m195. doi: 10.1107/S1600536814009027 (PMC4011249; doi:10.1107/S1600536814009027)
Supplement: Supplementary file 1 [file e-70-0m195-sup1.cif]

##############################################################################
#                                                                            #
# This CIF contains the data in a paper accepted for publication in          #
# Acta Crystallographica Section E. It conforms to the requirements of       #
# Notes for Authors for Acta Crystallographica Section E, and has been       #
# peer reviewed under the auspices of the IUCr Commission on Journals.       #
#                                                                            #
# Full details of the Crystallographic Information File format               #
# are given in the paper "The Crystallographic Information File (CIF):       #
# a New Standard Archive File for Crystallography" by S. R. Hall, F. H.      #
# Allen and I. D. Brown [Acta Cryst. (1991), A47, 655-685].                  #
#                                                                            #
# The current version of the core CIF dictionary is obtainable from          #
# ftp://ftp.iucr.org/pub/cif_core.dic.                                       #
#                                                                            #
# Software is freely available for graphical display of the structure(s)     #
# in this CIF. For information consult the CIF software page                 #
# http://www.iucr.org/resources/cif/software.                                #
#                                                                            #
# This file may be used for bona fide research purposes within the           #
# scientific community so long as proper attribution is given to the journal # 
# article from which it was obtained.                                        #
#                                                                            #
##############################################################################
data_I
_audit_creation_method     SHELXL-97
_journal_date_recd_electronic     2014-04-09
_journal_date_accepted     2014-04-21
_journal_name_full     'Acta Crystallographica, Section E'
_journal_year     2014
_journal_volume     70
_journal_issue      5
_journal_page_first     m195
_journal_page_last     m195
_journal_paper_category     QM
_journal_paper_doi     10.1107/S1600536814009027
_journal_coeditor_code     LR2126
_publ_contact_author_name     'Adriano Bof de Oliveira'
_publ_contact_author_address
;
Departamento de Qu\'imica
Universidade Federal de Sergipe
Av. Marechal Rondon s/n, Campus
49100-000 S\~ao Crist\'ov\~ao-SE
Brazil
;
_publ_contact_author_email     'adriano@daad-alumni.de'
_publ_contact_author_fax     '55(79)21056651'
_publ_contact_author_phone     '55(79)21056658'
_publ_section_title
;
Bis(4-hydroxy-3-methoxybenzaldehyde
4-phenylthiosemicarbazonato-<i>N</i>^1^,<i>S</i>)nickel(II)
;
loop_
    _publ_author_name
    _publ_author_footnote
    _publ_author_address
    'Oliveira, Adriano Bof de' .
;
Departamento de Qu\'imica
Universidade Federal de Sergipe
Av. Marechal Rondon s/n, Campus
49100-000 S\~ao Crist\'ov\~ao-SE
Brazil
;
    'Feitosa, B\'arbara Regina Santos' .
;
Departamento de Qu\'imica
Universidade Federal de Sergipe
Av. Marechal Rondon s/n, Campus
49100-000 S\~ao Crist\'ov\~ao-SE
Brazil
;
    'N\"ather, Christian' .
;
Institut f\"ur Anorganische Chemie
Christian-Albrechts-Universit\"at zu Kiel
Max-Eyth Strasse 2
D-24118 Kiel
Germany
;
    'Jess, Inke' .
;
Institut f\"ur Anorganische Chemie
Christian-Albrechts-Universit\"at zu Kiel
Max-Eyth Strasse 2
D-24118 Kiel
Germany
;
_database_code_depnum_ccdc_archive     'CCDC 998671'
_chemical_name_systematic
;
Bis(4-hydroxy-3-methoxybenzaldehyde
4-phenylthiosemicarbazonato-<i>N</i>^1^,<i>S</i>)nickel(II)
;
_chemical_name_common
;Bis(4-hydroxy-3-methoxybenzaldehyde
4-phenylthiosemicarbazonato-<i>N</i>^1^,S)nickel(II)
;
_chemical_formula_moiety     'C30 H28 N6 Ni O4 S2'
_chemical_formula_sum     'C30 H28 N6 Ni O4 S2'
_chemical_formula_iupac     '[Ni (C15 H14 N3 O2 S)2]'
_chemical_formula_weight     659.41
_chemical_melting_point     ?
_symmetry_cell_setting     triclinic
_symmetry_space_group_name_H-M     'P -1'
_symmetry_space_group_name_Hall     '-P 1'
loop_
    _symmetry_equiv_pos_as_xyz
    'x, y, z'
    '-x, -y, -z'
_cell_length_a     6.8080(4)
_cell_length_b     7.5569(4)
_cell_length_c     14.3902(8)
_cell_angle_alpha     98.514(4)
_cell_angle_beta     92.062(5)
_cell_angle_gamma     102.698(5)
_cell_volume     712.47(7)
_cell_formula_units_Z     1
_cell_measurement_reflns_used     ?
_cell_measurement_theta_min     1.43
_cell_measurement_theta_max     27.00
_cell_measurement_temperature     200(2)
_exptl_crystal_description     prism
_exptl_crystal_colour     red
_exptl_crystal_size_max     0.12
_exptl_crystal_size_mid     0.08
_exptl_crystal_size_min     0.04
_exptl_crystal_density_diffrn     1.537
_exptl_crystal_density_meas     ?
_exptl_crystal_density_method     'not measured'
_exptl_crystal_F_000     342
_exptl_absorpt_coefficient_mu     0.876
_exptl_absorpt_correction_type     numerical
_exptl_absorpt_process_details     '(X-SHAPE and X-RED32; Stoe & Cie, 2008)'
_exptl_absorpt_correction_T_min     0.8002
_exptl_absorpt_correction_T_max     0.9362
_exptl_special_details     ?
_diffrn_ambient_temperature     200(2)
_diffrn_radiation_type     MoK\a
_diffrn_radiation_wavelength     0.71073
_diffrn_radiation_monochromator     graphite
_diffrn_measurement_device_type     'Stoe IPDS-1'
_diffrn_measurement_method     '\f scans'
_diffrn_detector_area_resol_mean     ?
_diffrn_reflns_number     3117
_diffrn_reflns_av_R_equivalents     0.0325
_diffrn_reflns_av_sigmaI/netI     0.0293
_diffrn_reflns_theta_min     1.43
_diffrn_reflns_theta_max     27.00
_diffrn_reflns_theta_full     27.00
_diffrn_measured_fraction_theta_max     0.999
_diffrn_measured_fraction_theta_full     0.999
_diffrn_reflns_limit_h_min     -8
_diffrn_reflns_limit_h_max     8
_diffrn_reflns_limit_k_min     -9
_diffrn_reflns_limit_k_max     9
_diffrn_reflns_limit_l_min     -18
_diffrn_reflns_limit_l_max     16
_diffrn_standards_number     ?
_diffrn_standards_interval_count     ?
_diffrn_standards_interval_time     ?
_diffrn_standards_decay_%     ?
_refine_special_details
;
Refinement of <i>F</i>^2^ against ALL reflections. The weighted <i>R</i>-factor
<i>wR</i> and goodness of fit <i>S</i> are based on <i>F</i>^2^, conventional
<i>R</i>-factors <i>R</i> are based on <i>F</i>, with <i>F</i> set to zero for
negative <i>F</i>^2^. The threshold expression of <i>F</i>^2^ >
\s(<i>F</i>^2^) is used only for calculating <i>R</i>-factors(gt) <i>etc</i>.
and is not relevant to the choice of reflections for refinement.
<i>R</i>-factors based on <i>F</i>^2^ are statistically about twice as large
as those based on <i>F</i>, and <i>R</i>- factors based on ALL data will be
even larger.
;
_reflns_number_total     2539
_reflns_number_gt     2539
_reflns_threshold_expression     >2sigma(I)
_refine_ls_structure_factor_coef     Fsqd
_refine_ls_matrix_type     full
_refine_ls_R_factor_all     0.0402
_refine_ls_R_factor_gt     0.0302
_refine_ls_wR_factor_gt     0.0772
_refine_ls_wR_factor_ref     0.0796
_refine_ls_goodness_of_fit_ref     1.057
_refine_ls_restrained_S_all     1.057
_refine_ls_number_reflns     3117
_refine_ls_number_parameters     206
_refine_ls_number_restraints     0
_refine_ls_hydrogen_treatment     mixed
_refine_ls_weighting_scheme     calc
_refine_ls_weighting_details
         'calc w=1/[\s^2^(Fo^2^)+(0.0482P)^2^+0.0121P] where P=(Fo^2^+2Fc^2^)/3'
_atom_sites_solution_hydrogens     geom
_atom_sites_solution_primary     direct
_atom_sites_solution_secondary     difmap
_refine_ls_shift/su_max     0.000
_refine_ls_shift/su_mean     0.000
_refine_diff_density_max     0.334
_refine_diff_density_min     -0.188
_refine_ls_extinction_method     none
_refine_ls_extinction_coef     ?
loop_
    _atom_type_symbol
    _atom_type_description
    _atom_type_scat_dispersion_real
    _atom_type_scat_dispersion_imag
    _atom_type_scat_source
    C C 0.0033 0.0016 'International Tables Vol C Tables 4.2.6.8 and 6.1.1.4'
    H H 0.0000 0.0000 'International Tables Vol C Tables 4.2.6.8 and 6.1.1.4'
    N N 0.0061 0.0033 'International Tables Vol C Tables 4.2.6.8 and 6.1.1.4'
    O O 0.0106 0.0060 'International Tables Vol C Tables 4.2.6.8 and 6.1.1.4'
    S S 0.1246 0.1234 'International Tables Vol C Tables 4.2.6.8 and 6.1.1.4'
    Ni Ni 0.3393 1.1124 'International Tables Vol C Tables 4.2.6.8 and 6.1.1.4'
_computing_data_collection     '<i>X-AREA</i> (Stoe & Cie, 2008)'
_computing_cell_refinement     '<i>X-AREA</i> (Stoe & Cie, 2008)'
_computing_data_reduction     '<i>X-RED32</i> (Stoe & Cie, 2008)'
_computing_structure_solution     'SHELXS-97 (Sheldrick, 2008)'
_computing_structure_refinement     'SHELXL-97 (Sheldrick, 2008)'
_computing_molecular_graphics     'DIAMOND (Brandenburg, 2006)'
_computing_publication_material     'publCIF (Westrip, 2010)'
loop_
    _atom_site_type_symbol
    _atom_site_label
    _atom_site_fract_x
    _atom_site_fract_y
    _atom_site_fract_z
    _atom_site_U_iso_or_equiv
    _atom_site_adp_type
    _atom_site_calc_flag
    _atom_site_refinement_flags
    _atom_site_occupancy
    _atom_site_symmetry_multiplicity
    _atom_site_disorder_assembly
    _atom_site_disorder_group
    Ni Ni1 0.5000 1.0000 0.0000 0.02742(11) Uani d S 1 2 . .
    C C1 0.1523(3) 0.8520(2) 0.32101(13) 0.0331(4) Uani d . 1 1 . .
    C C2 0.3262(3) 0.8457(3) 0.37156(15) 0.0435(5) Uani d . 1 1 . .
    H H2 0.4537 0.8789 0.3463 0.052 Uiso calc R 1 1 . .
    C C3 0.3138(4) 0.7905(3) 0.45971(16) 0.0516(6) Uani d . 1 1 . .
    H H3 0.4338 0.7874 0.4946 0.062 Uiso calc R 1 1 . .
    C C4 0.1309(5) 0.7404(4) 0.49672(18) 0.0651(7) Uani d . 1 1 . .
    H H4 0.1233 0.7025 0.5568 0.078 Uiso calc R 1 1 . .
    C C5 -0.0420(5) 0.7461(5) 0.4453(2) 0.0808(10) Uani d . 1 1 . .
    H H5 -0.1697 0.7112 0.4701 0.097 Uiso calc R 1 1 . .
    C C6 -0.0314(4) 0.8019(4) 0.35813(18) 0.0580(6) Uani d . 1 1 . .
    H H6 -0.1516 0.8058 0.3236 0.070 Uiso calc R 1 1 . .
    N N1 0.1511(3) 0.9162(2) 0.23399(12) 0.0329(3) Uani d . 1 1 . .
    H H1N1 0.056(4) 0.957(3) 0.2191(18) 0.051(7) Uiso d . 1 1 . .
    C C7 0.2813(3) 0.9123(2) 0.16455(13) 0.0281(4) Uani d . 1 1 . .
    S S1 0.21900(7) 1.00329(7) 0.06685(3) 0.03549(13) Uani d . 1 1 . .
    N N2 0.4377(2) 0.8401(2) 0.17166(11) 0.0312(3) Uani d . 1 1 . .
    N N3 0.5427(2) 0.8441(2) 0.08926(11) 0.0300(3) Uani d . 1 1 . .
    C C8 0.6613(3) 0.7309(3) 0.07729(14) 0.0337(4) Uani d . 1 1 . .
    H H8 0.739(3) 0.737(3) 0.0244(16) 0.035(5) Uiso d . 1 1 . .
    C C9 0.6955(3) 0.5875(2) 0.12971(13) 0.0317(4) Uani d . 1 1 . .
    C C10 0.8662(3) 0.5206(3) 0.10650(14) 0.0364(4) Uani d . 1 1 . .
    H H10 0.9538 0.5760 0.0637 0.044 Uiso calc R 1 1 . .
    C C11 0.9096(3) 0.3751(3) 0.14491(14) 0.0362(4) Uani d . 1 1 . .
    H H11 1.0260 0.3307 0.1286 0.043 Uiso calc R 1 1 . .
    C C12 0.7829(3) 0.2951(2) 0.20690(14) 0.0322(4) Uani d . 1 1 . .
    C C13 0.6150(3) 0.3636(2) 0.23340(13) 0.0302(4) Uani d . 1 1 . .
    C C14 0.5702(3) 0.5083(2) 0.19495(13) 0.0315(4) Uani d . 1 1 . .
    H H14 0.4552 0.5539 0.2126 0.038 Uiso calc R 1 1 . .
    O O1 0.8234(2) 0.14835(19) 0.24410(11) 0.0411(3) Uani d . 1 1 . .
    H H1O1 0.7174 0.0896 0.2635 0.062 Uiso calc R 1 1 . .
    O O2 0.5064(2) 0.27403(18) 0.29749(10) 0.0392(3) Uani d . 1 1 . .
    C C15 0.3366(4) 0.3391(3) 0.33051(18) 0.0478(5) Uani d . 1 1 . .
    H H15A 0.3816 0.4655 0.3637 0.072 Uiso calc R 1 1 . .
    H H15B 0.2688 0.2604 0.3736 0.072 Uiso calc R 1 1 . .
    H H15C 0.2423 0.3362 0.2769 0.072 Uiso calc R 1 1 . .
loop_
    _atom_site_aniso_label
    _atom_site_aniso_U_11
    _atom_site_aniso_U_22
    _atom_site_aniso_U_33
    _atom_site_aniso_U_12
    _atom_site_aniso_U_13
    _atom_site_aniso_U_23
    Ni1 0.03166(19) 0.03038(17) 0.02632(18) 0.01380(13) 0.00733(13) 0.01269(13)
    C1 0.0424(11) 0.0294(8) 0.0300(10) 0.0098(8) 0.0091(8) 0.0086(7)
    C2 0.0491(12) 0.0518(12) 0.0369(11) 0.0196(10) 0.0086(9) 0.0170(9)
    C3 0.0757(17) 0.0529(12) 0.0328(11) 0.0258(12) 0.0006(11) 0.0125(10)
    C4 0.094(2) 0.0699(16) 0.0338(12) 0.0125(15) 0.0135(14) 0.0237(12)
    C5 0.073(2) 0.120(3) 0.0497(16) 0.0017(18) 0.0235(15) 0.0408(17)
    C6 0.0508(14) 0.0816(17) 0.0419(13) 0.0049(12) 0.0113(11) 0.0246(12)
    N1 0.0338(8) 0.0393(8) 0.0330(8) 0.0168(7) 0.0097(7) 0.0155(7)
    C7 0.0309(9) 0.0265(8) 0.0288(9) 0.0073(7) 0.0057(7) 0.0092(7)
    S1 0.0338(3) 0.0491(3) 0.0333(3) 0.0198(2) 0.0090(2) 0.0209(2)
    N2 0.0375(8) 0.0353(8) 0.0285(8) 0.0173(7) 0.0103(7) 0.0140(6)
    N3 0.0349(8) 0.0322(7) 0.0281(8) 0.0136(6) 0.0083(6) 0.0114(6)
    C8 0.0405(10) 0.0369(9) 0.0320(10) 0.0188(8) 0.0123(8) 0.0149(8)
    C9 0.0377(10) 0.0332(9) 0.0302(9) 0.0166(8) 0.0069(8) 0.0106(7)
    C10 0.0432(11) 0.0371(9) 0.0360(10) 0.0180(8) 0.0142(9) 0.0127(8)
    C11 0.0366(10) 0.0402(10) 0.0393(11) 0.0204(8) 0.0094(8) 0.0118(8)
    C12 0.0360(10) 0.0306(8) 0.0347(10) 0.0137(7) 0.0011(8) 0.0114(7)
    C13 0.0334(9) 0.0293(8) 0.0303(9) 0.0091(7) 0.0043(8) 0.0096(7)
    C14 0.0343(9) 0.0308(8) 0.0351(10) 0.0152(7) 0.0067(8) 0.0112(7)
    O1 0.0414(8) 0.0405(7) 0.0524(9) 0.0213(6) 0.0094(7) 0.0239(6)
    O2 0.0418(8) 0.0387(7) 0.0475(8) 0.0176(6) 0.0163(7) 0.0240(6)
    C15 0.0532(13) 0.0436(11) 0.0576(14) 0.0213(10) 0.0292(11) 0.0226(10)
_geom_special_details
;
All e.s.d.'s (except the e.s.d. in the dihedral angle between two l.s. planes)
are estimated using the full covariance matrix. The cell e.s.d.'s are taken
into account individually in the estimation of e.s.d.'s in distances, angles
and torsion angles; correlations between e.s.d.'s in cell parameters are only
used when they are defined by crystal symmetry. An approximate (isotropic)
treatment of cell e.s.d.'s is used for estimating e.s.d.'s involving l.s.
planes.
;
loop_
    _geom_bond_atom_site_label_1
    _geom_bond_atom_site_label_2
    _geom_bond_site_symmetry_2
    _geom_bond_distance
    _geom_bond_publ_flag
    Ni1 N3 . 1.9220(15) ?
    Ni1 N3 2_675 1.9220(15) ?
    Ni1 S1 2_675 2.1753(5) ?
    Ni1 S1 . 2.1753(5) ?
    C1 C6 . 1.376(3) ?
    C1 C2 . 1.380(3) ?
    C1 N1 . 1.409(2) ?
    C2 C3 . 1.392(3) ?
    C2 H2 . 0.9500 ?
    C3 C4 . 1.370(4) ?
    C3 H3 . 0.9500 ?
    C4 C5 . 1.380(5) ?
    C4 H4 . 0.9500 ?
    C5 C6 . 1.381(4) ?
    C5 H5 . 0.9500 ?
    C6 H6 . 0.9500 ?
    N1 C7 . 1.361(2) ?
    N1 H1N1 . 0.81(3) ?
    C7 N2 . 1.306(2) ?
    C7 S1 . 1.7322(18) ?
    N2 N3 . 1.407(2) ?
    N3 C8 . 1.298(2) ?
    C8 C9 . 1.462(2) ?
    C8 H8 . 0.94(2) ?
    C9 C10 . 1.398(3) ?
    C9 C14 . 1.402(3) ?
    C10 C11 . 1.383(3) ?
    C10 H10 . 0.9500 ?
    C11 C12 . 1.375(3) ?
    C11 H11 . 0.9500 ?
    C12 O1 . 1.375(2) ?
    C12 C13 . 1.398(3) ?
    C13 O2 . 1.367(2) ?
    C13 C14 . 1.381(2) ?
    C14 H14 . 0.9500 ?
    O1 H1O1 . 0.8400 ?
    O2 C15 . 1.423(2) ?
    C15 H15A . 0.9800 ?
    C15 H15B . 0.9800 ?
    C15 H15C . 0.9800 ?
loop_
    _geom_angle_atom_site_label_1
    _geom_angle_atom_site_label_2
    _geom_angle_atom_site_label_3
    _geom_angle_site_symmetry_1
    _geom_angle_site_symmetry_3
    _geom_angle
    _geom_angle_publ_flag
    N3 Ni1 N3 . 2_675 180.00(6) ?
    N3 Ni1 S1 . 2_675 95.42(5) ?
    N3 Ni1 S1 2_675 2_675 84.58(5) ?
    N3 Ni1 S1 . . 84.58(5) ?
    N3 Ni1 S1 2_675 . 95.42(5) ?
    S1 Ni1 S1 2_675 . 180.00(3) ?
    C6 C1 C2 . . 119.5(2) ?
    C6 C1 N1 . . 116.8(2) ?
    C2 C1 N1 . . 123.65(18) ?
    C1 C2 C3 . . 119.7(2) ?
    C1 C2 H2 . . 120.1 ?
    C3 C2 H2 . . 120.1 ?
    C4 C3 C2 . . 120.9(2) ?
    C4 C3 H3 . . 119.6 ?
    C2 C3 H3 . . 119.6 ?
    C3 C4 C5 . . 118.9(2) ?
    C3 C4 H4 . . 120.5 ?
    C5 C4 H4 . . 120.5 ?
    C4 C5 C6 . . 120.7(3) ?
    C4 C5 H5 . . 119.6 ?
    C6 C5 H5 . . 119.6 ?
    C1 C6 C5 . . 120.3(3) ?
    C1 C6 H6 . . 119.8 ?
    C5 C6 H6 . . 119.8 ?
    C7 N1 C1 . . 130.38(17) ?
    C7 N1 H1N1 . . 111.6(19) ?
    C1 N1 H1N1 . . 117.9(19) ?
    N2 C7 N1 . . 121.37(16) ?
    N2 C7 S1 . . 123.56(14) ?
    N1 C7 S1 . . 115.05(13) ?
    C7 S1 Ni1 . . 96.21(6) ?
    C7 N2 N3 . . 110.66(14) ?
    C8 N3 N2 . . 115.09(15) ?
    C8 N3 Ni1 . . 123.66(13) ?
    N2 N3 Ni1 . . 121.20(11) ?
    N3 C8 C9 . . 131.97(17) ?
    N3 C8 H8 . . 116.2(13) ?
    C9 C8 H8 . . 111.8(13) ?
    C10 C9 C14 . . 119.10(16) ?
    C10 C9 C8 . . 114.36(17) ?
    C14 C9 C8 . . 126.46(16) ?
    C11 C10 C9 . . 120.99(18) ?
    C11 C10 H10 . . 119.5 ?
    C9 C10 H10 . . 119.5 ?
    C12 C11 C10 . . 119.49(17) ?
    C12 C11 H11 . . 120.3 ?
    C10 C11 H11 . . 120.3 ?
    C11 C12 O1 . . 119.75(16) ?
    C11 C12 C13 . . 120.43(16) ?
    O1 C12 C13 . . 119.81(17) ?
    O2 C13 C14 . . 125.69(16) ?
    O2 C13 C12 . . 113.95(15) ?
    C14 C13 C12 . . 120.35(17) ?
    C13 C14 C9 . . 119.58(16) ?
    C13 C14 H14 . . 120.2 ?
    C9 C14 H14 . . 120.2 ?
    C12 O1 H1O1 . . 109.5 ?
    C13 O2 C15 . . 117.54(14) ?
    O2 C15 H15A . . 109.5 ?
    O2 C15 H15B . . 109.5 ?
    H15A C15 H15B . . 109.5 ?
    O2 C15 H15C . . 109.5 ?
    H15A C15 H15C . . 109.5 ?
    H15B C15 H15C . . 109.5 ?
loop_
    _geom_hbond_atom_site_label_D
    _geom_hbond_atom_site_label_H
    _geom_hbond_atom_site_label_A
    _geom_hbond_site_symmetry_A
    _geom_hbond_distance_DH
    _geom_hbond_distance_HA
    _geom_hbond_distance_DA
    _geom_hbond_angle_DHA
    N1 H1N1 O1 1_465 0.81(3) 2.37(3) 3.122(2) 154(2)
    O1 H1O1 N2 1_545 0.84 2.54 3.131(2) 129
