# Supplementary material for: Bis(4-hy­droxy-3-meth­oxy­benzaldehyde 4-phenyl­thio­semicarbazonato-N 1,S)nickel(II)
Source: Acta Crystallogr Sect E Struct Rep Online. 2014 Apr 30;70(Pt 5):m195. doi: 10.1107/S1600536814009027 (PMC4011249; doi:10.1107/S1600536814009027)
Supplement: Supplementary file 2 [file e-70-0m195-Isup2.hkl]

# 
# h,k,l, Fc-squared, Fo-squared, sigma(Fo-squared) and status flag 
# 
data_I
_shelx_title ' Ni(C14H14N3S)2 at 200 K in P-1 (Ni(VAPTSC)2' 
_shelx_refln_list_code          4 
_shelx_F_calc_maximum      105.94 
_exptl_crystal_F_000       342.00 
_reflns_d_resolution_high  0.7827 
 
loop_ 
 _symmetry_equiv_pos_as_xyz 
 'x, y, z' 
 '-x, -y, -z' 
 
_cell_length_a     6.8080 
_cell_length_b     7.5569 
_cell_length_c    14.3902 
_cell_angle_alpha  98.514 
_cell_angle_beta   92.062 
_cell_angle_gamma 102.698 
 
_shelx_F_squared_multiplier     1.000 
 
loop_ 
 _refln_index_h 
 _refln_index_k 
 _refln_index_l 
 _refln_F_squared_calc 
 _refln_F_squared_meas 
 _refln_F_squared_sigma 
 _refln_observed_status 
   1   0   0     1290.54     1481.40     35.71 o 
   2   0   0        0.73        1.82      4.63 o 
   3   0   0     1669.60     1612.76      9.19 o 
   4   0   0      326.70      331.83      8.30 o 
   5   0   0       81.05       76.35      3.59 o 
   6   0   0      191.19      188.06      5.18 o 
   7   0   0       66.27       76.63      3.49 o 
   8   0   0        2.33        5.96      3.78 o 
  -8   1   0        4.79        4.52      3.74 o 
  -7   1   0       58.81       60.44      3.94 o 
  -6   1   0      194.42      188.38      4.24 o 
  -5   1   0       32.70       29.23      3.50 o 
  -4   1   0     2471.31     2557.05     56.83 o 
  -3   1   0     1945.26     1973.99     19.56 o 
  -2   1   0      728.31      759.71      6.22 o 
  -1   1   0     2809.71     3219.54     39.97 o 
   0   1   0     3309.11     3522.20    101.02 o 
   1   1   0      559.61      677.09      7.22 o 
   2   1   0      109.73      142.21      4.15 o 
   3   1   0     1264.69     1248.85     32.72 o 
   4   1   0      170.05      171.75      4.08 o 
   5   1   0       44.76       35.51      3.57 o 
   6   1   0       41.62       46.83      3.31 o 
   7   1   0      116.68      122.57      4.28 o 
   8   1   0       18.69       18.36      3.89 o 
  -8   2   0        0.34       11.99      3.99 o 
  -7   2   0      219.29      199.07      5.95 o 
  -6   2   0       43.30       42.82      3.80 o 
  -5   2   0      175.81      171.92      3.89 o 
  -4   2   0      240.34      199.07      3.40 o 
  -3   2   0      365.89      334.55      3.93 o 
  -2   2   0        3.07        7.96      2.77 o 
  -1   2   0     3721.72     3805.19     50.67 o 
   0   2   0       28.83       31.62      4.21 o 
   1   2   0      774.33      740.90      6.77 o 
   2   2   0       29.88       30.03      2.82 o 
   3   2   0     1116.06     1182.71     21.38 o 
   4   2   0      213.00      201.59      4.37 o 
   5   2   0      119.94      123.35      5.57 o 
   6   2   0       49.59       52.98      3.82 o 
   7   2   0        0.80        3.86      3.54 o 
  -8   3   0       60.44       58.29      4.40 o 
  -7   3   0      704.49      706.90     23.17 o 
  -6   3   0        2.79        4.51      3.44 o 
  -5   3   0        5.06        9.58      3.25 o 
  -4   3   0      617.00      607.76      5.63 o 
  -3   3   0      308.38      280.37      3.62 o 
  -2   3   0      132.32      154.68      4.43 o 
  -1   3   0      460.86      427.15      4.57 o 
   0   3   0      116.50       86.06      3.12 o 
   1   3   0        2.02        4.70      3.02 o 
   2   3   0        2.81        5.28      2.89 o 
   3   3   0       14.94       10.08      3.26 o 
   4   3   0      408.77      406.66      4.72 o 
   5   3   0       26.40       28.34      3.93 o 
   6   3   0        9.33       10.45      4.45 o 
   7   3   0      187.11      168.45      9.09 o 
  -8   4   0       36.16       29.56      4.44 o 
  -7   4   0      235.16      255.28      4.36 o 
  -6   4   0       74.71       62.59      4.53 o 
  -5   4   0       91.07      102.84      3.23 o 
  -4   4   0      998.22      991.73     14.39 o 
  -3   4   0      578.90      518.25      4.48 o 
  -2   4   0        8.21        6.49      2.71 o 
  -1   4   0      260.33      266.38      3.89 o 
   0   4   0      437.85      382.90      4.11 o 
   1   4   0       91.98       84.41      3.41 o 
   2   4   0      253.89      253.10      4.59 o 
   3   4   0      232.17      234.94      3.81 o 
   4   4   0      280.70      276.39      4.53 o 
   5   4   0        2.26        2.01      3.73 o 
   6   4   0        2.62        5.21      4.22 o 
  -8   5   0       15.72       15.65      4.30 o 
  -7   5   0      221.10      231.30      9.71 o 
  -6   5   0       29.57       33.76      3.16 o 
  -5   5   0       83.24       87.77      3.21 o 
  -4   5   0      272.15      269.18      4.15 o 
  -3   5   0        2.18        2.04      2.91 o 
  -2   5   0       81.13       81.93      3.04 o 
  -1   5   0        9.77       16.54      2.92 o 
   0   5   0      192.19      171.82      3.48 o 
   1   5   0      335.40      338.51      3.93 o 
   2   5   0       24.88       25.98      3.44 o 
   3   5   0       57.94       65.57      3.49 o 
   4   5   0      107.32      104.89      3.69 o 
   5   5   0        0.95        0.86      4.13 o 
   6   5   0        0.14        1.91      4.79 o 
  -7   6   0       46.95       45.91      3.62 o 
  -6   6   0       28.20       39.14      3.34 o 
  -5   6   0       64.74       70.38      3.28 o 
  -4   6   0       18.27       22.64      3.08 o 
  -3   6   0      888.71      892.56     12.10 o 
  -2   6   0      220.04      237.32      5.39 o 
  -1   6   0      157.52      152.89      3.25 o 
   0   6   0      577.43      554.46      7.63 o 
   1   6   0      189.67      193.96      3.48 o 
   2   6   0        4.44        5.78      3.15 o 
   3   6   0       53.77       53.41      3.89 o 
   4   6   0       49.48       58.18      4.03 o 
   5   6   0        2.63        5.84      4.75 o 
  -7   7   0      258.95      254.63      7.99 o 
  -6   7   0       68.80       84.49      4.60 o 
  -5   7   0        1.45       -1.29      3.36 o 
  -4   7   0      328.81      341.56      9.00 o 
  -3   7   0      286.67      284.29      8.22 o 
  -2   7   0       44.28       46.67      3.22 o 
  -1   7   0       71.64       72.64      3.26 o 
   0   7   0      309.92      319.52      6.36 o 
   1   7   0      106.97      103.27      3.52 o 
   2   7   0        0.58        0.60      3.74 o 
   3   7   0      155.45      157.60      4.62 o 
   4   7   0       65.16       57.19      4.24 o 
  -6   8   0        0.87        1.85      3.74 o 
  -5   8   0        0.37        3.85      3.66 o 
  -4   8   0      130.47      136.01      5.11 o 
  -3   8   0      233.46      233.85      3.81 o 
  -2   8   0        0.56        2.26      3.32 o 
  -1   8   0       47.06       46.09      3.48 o 
   0   8   0      198.52      201.57      5.10 o 
   1   8   0       28.82       29.97      3.62 o 
   2   8   0       52.14       41.75      3.94 o 
  -4   9   0       48.90       42.41      4.53 o 
  -3   9   0       23.26       21.18      3.58 o 
  -2   9   0        1.57        0.95      3.69 o 
  -1   9   0        0.22        0.04      3.75 o 
   0   9   0        0.36        0.64      3.69 o 
  -1  -9   1        0.23       -0.49      4.00 o 
   0  -9   1       42.22       42.26      3.99 o 
   1  -9   1       22.29       22.90      3.75 o 
   2  -9   1        2.46        3.26      3.46 o 
   3  -9   1       34.53       35.94      3.92 o 
   4  -9   1       51.52       51.79      3.91 o 
  -3  -8   1      100.93       97.74      9.42 o 
  -2  -8   1       23.04       22.87      3.93 o 
  -1  -8   1       38.01       38.20      3.84 o 
   0  -8   1      157.64      154.47      3.85 o 
   1  -8   1        7.46       12.75      3.53 o 
   2  -8   1       15.84       18.33      3.39 o 
   3  -8   1      108.86      117.02      4.10 o 
   4  -8   1      214.93      227.96      4.63 o 
   5  -8   1       19.23       16.18      3.67 o 
   6  -8   1        0.28        1.80      3.79 o 
  -4  -7   1       41.16       41.40      3.91 o 
  -3  -7   1        2.05        2.18      3.81 o 
  -2  -7   1       36.24       35.48      3.90 o 
  -1  -7   1       84.97       89.09      3.44 o 
   0  -7   1      198.92      202.91      3.63 o 
   1  -7   1       53.53       60.50      3.92 o 
   2  -7   1        2.70        8.31      3.28 o 
   3  -7   1      129.43      136.38      3.80 o 
   4  -7   1      302.55      295.37      9.55 o 
   5  -7   1       11.47       11.28      3.44 o 
   6  -7   1       28.79       37.09      3.75 o 
   7  -7   1       58.47       59.93      4.07 o 
  -5  -6   1        3.39        3.39      4.71 o 
  -4  -6   1       32.04       35.56      3.60 o 
  -3  -6   1      119.51      126.56      3.71 o 
  -2  -6   1       76.50       85.21      3.36 o 
  -1  -6   1       63.10       63.57      5.24 o 
   0  -6   1      453.30      457.33      8.76 o 
   1  -6   1      212.41      193.29      3.49 o 
   2  -6   1      333.77      329.84      3.63 o 
   3  -6   1      575.58      588.82      4.35 o 
   4  -6   1        1.77        2.41      2.98 o 
   5  -6   1        0.44        3.43      3.25 o 
   6  -6   1       15.39       17.42      3.53 o 
   7  -6   1       84.38       89.83      4.63 o 
  -6  -5   1       18.00       19.82      4.75 o 
  -5  -5   1        0.30        0.90      4.26 o 
  -4  -5   1       50.57       54.19      3.50 o 
  -3  -5   1      430.34      427.29      4.44 o 
  -2  -5   1      145.72      142.75      3.81 o 
  -1  -5   1      498.28      465.64      7.67 o 
   0  -5   1      202.52      186.60      3.67 o 
   1  -5   1      355.39      319.71      6.24 o 
   2  -5   1      436.18      444.96      6.00 o 
   3  -5   1      575.03      558.89      7.80 o 
   4  -5   1     1936.39     1908.97     19.44 o 
   5  -5   1      251.31      254.56      6.34 o 
   6  -5   1        3.19        6.52      3.39 o 
   7  -5   1      239.45      251.34      4.46 o 
   8  -5   1       83.30       77.41      5.06 o 
  -6  -4   1       42.64       40.92      4.32 o 
  -5  -4   1        0.29        4.51      3.77 o 
  -4  -4   1      167.40      173.43      4.82 o 
  -3  -4   1      325.79      339.81      4.73 o 
  -2  -4   1       11.13        6.57      3.00 o 
  -1  -4   1      301.99      290.88      3.75 o 
   0  -4   1     1665.11     1589.33     19.44 o 
   1  -4   1     1634.70     1600.11      7.41 o 
   2  -4   1        5.45        7.61      2.96 o 
   3  -4   1       54.69       46.21      3.00 o 
   4  -4   1      379.88      382.96      3.89 o 
   5  -4   1        2.07        9.00      3.29 o 
   6  -4   1       27.61       33.88      3.16 o 
   7  -4   1      248.33      244.29      4.58 o 
   8  -4   1       67.76       61.05      4.36 o 
  -7  -3   1      117.75      120.45      6.77 o 
  -6  -3   1        6.93       12.52      4.16 o 
  -5  -3   1        1.95        2.94      3.64 o 
  -4  -3   1       65.99       59.35      5.58 o 
  -3  -3   1       14.52        8.63      3.30 o 
  -2  -3   1       15.61       17.73      2.86 o 
  -1  -3   1      201.98      208.74      4.06 o 
   0  -3   1      255.94      238.64      3.89 o 
   1  -3   1       65.94       48.27      3.08 o 
   2  -3   1      124.47      131.56      4.04 o 
   3  -3   1       74.20       99.48      3.41 o 
   4  -3   1      399.97      373.87      3.85 o 
   5  -3   1       25.12       19.63      2.87 o 
   6  -3   1       10.41        9.91      3.41 o 
   7  -3   1      540.17      534.72      5.09 o 
   8  -3   1       44.98       45.32      4.25 o 
  -7  -2   1       62.54       63.83      3.87 o 
  -6  -2   1      153.28      151.58      4.63 o 
  -5  -2   1        0.30        2.33      3.80 o 
  -4  -2   1      414.96      422.04      4.85 o 
  -3  -2   1     1281.30     1290.79     14.12 o 
  -2  -2   1      211.63      193.33      3.83 o 
  -1  -2   1      330.76      332.28      4.57 o 
   0  -2   1      635.09      637.44     13.91 o 
   1  -2   1       16.47       29.91      3.74 o 
   2  -2   1      598.39      655.97      7.92 o 
   3  -2   1      188.79      137.29      3.41 o 
   4  -2   1     1039.59      993.25     16.66 o 
   5  -2   1       93.84      103.39      3.77 o 
   6  -2   1        1.55        2.33      3.43 o 
   7  -2   1      142.51      154.73      6.30 o 
   8  -2   1       15.50       15.35      4.33 o 
  -8  -1   1       76.07       74.56      4.13 o 
  -7  -1   1      528.46      526.39      9.47 o 
  -6  -1   1       45.08       44.79      3.73 o 
  -5  -1   1       79.20       79.53      3.77 o 
  -4  -1   1      685.03      644.48     10.30 o 
  -3  -1   1     1179.42     1124.67     15.23 o 
  -2  -1   1      267.13      260.64      4.83 o 
  -1  -1   1      228.89      236.55      5.37 o 
   0  -1   1      830.39      890.46     12.29 o 
   1  -1   1     4648.23     4878.38     31.80 o 
   2  -1   1      236.47      240.89      4.42 o 
   3  -1   1     2848.17     2900.85     48.87 o 
   4  -1   1     1598.73     1584.02     33.34 o 
   5  -1   1       45.87       44.09      3.79 o 
   6  -1   1        3.97        5.54      3.49 o 
   7  -1   1      284.43      288.73      4.70 o 
   8  -1   1       29.62       32.41      3.98 o 
  -8   0   1       15.82       15.29      4.10 o 
  -7   0   1      104.40      106.53      4.36 o 
  -6   0   1        7.15        7.69      3.21 o 
  -5   0   1       61.00       60.93      3.75 o 
  -4   0   1      674.57      645.17      8.85 o 
  -3   0   1     2664.35     2657.34     43.77 o 
  -2   0   1       18.59       24.39      4.89 o 
  -1   0   1     1877.90     2184.03     17.57 o 
   0   0   1     3165.18     3466.65     38.60 o 
   1   0   1     2073.93     2186.45     16.47 o 
   2   0   1       57.71       56.31      4.72 o 
   3   0   1      378.85      342.19      4.72 o 
   4   0   1      481.78      413.15      6.47 o 
   5   0   1        1.71        4.79      3.17 o 
   6   0   1       15.34       16.61      3.37 o 
   7   0   1       92.46       89.50      3.64 o 
   8   0   1        6.23        6.59      3.84 o 
  -8   1   1        1.47        4.67      3.82 o 
  -7   1   1       24.18       30.02      3.79 o 
  -6   1   1       16.47       18.27      5.09 o 
  -5   1   1       75.82       76.49      3.61 o 
  -4   1   1      541.78      540.96      4.94 o 
  -3   1   1      239.25      212.83      4.07 o 
  -2   1   1        5.06        5.63      3.22 o 
  -1   1   1     1560.46     1715.86     11.66 o 
   0   1   1     1568.92     1683.29     25.99 o 
   1   1   1     7630.69     8419.53     30.83 o 
   2   1   1      435.68      486.05      9.42 o 
   3   1   1      397.34      349.82      8.92 o 
   4   1   1      776.65      782.04     25.94 o 
   5   1   1        0.74        4.82      3.75 o 
   6   1   1      124.10      124.28      3.71 o 
   7   1   1       13.22       14.06      3.69 o 
   8   1   1        6.12        8.97      4.35 o 
  -8   2   1        0.51        4.08      4.04 o 
  -7   2   1       73.53       76.19      3.97 o 
  -6   2   1      243.63      219.33      4.13 o 
  -5   2   1       82.15       79.30      3.66 o 
  -4   2   1      143.21      140.04      3.30 o 
  -3   2   1     1255.73     1239.42      9.58 o 
  -2   2   1      878.14      909.04      5.60 o 
  -1   2   1       51.30       38.11      3.45 o 
   1   2   1      910.78      985.56      8.54 o 
   2   2   1       18.53       15.19      3.13 o 
   3   2   1      259.39      235.81      7.40 o 
   4   2   1      346.99      345.17      6.44 o 
   5   2   1       84.95       92.45      3.80 o 
   6   2   1        1.86        8.72      4.74 o 
   7   2   1       38.86       41.81      3.88 o 
  -8   3   1       43.30       39.60      4.08 o 
  -7   3   1       77.39       86.72      3.91 o 
  -6   3   1      298.04      324.67      4.39 o 
  -5   3   1       27.01       23.85      2.98 o 
  -4   3   1      432.21      468.52      8.52 o 
  -3   3   1     1157.87     1095.53     14.44 o 
  -2   3   1       23.04       11.97      2.89 o 
  -1   3   1      311.07      328.77      4.24 o 
   0   3   1     2764.64     2710.70     66.32 o 
   1   3   1      137.94      117.40      3.25 o 
   2   3   1      271.21      279.07      4.05 o 
   3   3   1      201.60      194.97      4.62 o 
   4   3   1      574.60      579.32     10.43 o 
   5   3   1      125.95      130.08      4.20 o 
   6   3   1       17.75       22.42      4.25 o 
   7   3   1       72.51       61.68      4.84 o 
  -8   4   1       13.06       20.83      4.39 o 
  -7   4   1      292.55      293.90      5.37 o 
  -6   4   1      536.57      554.93      9.54 o 
  -5   4   1       33.01       43.17      3.07 o 
  -4   4   1       35.13       38.83      3.18 o 
  -3   4   1      643.02      587.60      8.01 o 
  -2   4   1        4.16       10.06      2.75 o 
  -1   4   1      187.80      183.58      3.34 o 
   0   4   1        1.85        5.12      2.91 o 
   1   4   1       37.44       46.31      2.94 o 
   2   4   1      183.13      174.17      3.49 o 
   3   4   1      141.02      140.78      3.51 o 
   4   4   1       71.16       76.65      3.36 o 
   5   4   1        6.76        9.85      4.29 o 
   6   4   1        4.04        1.07      4.35 o 
  -8   5   1        4.36        4.80      4.37 o 
  -7   5   1      276.09      273.36      4.65 o 
  -6   5   1      123.30      119.54      4.73 o 
  -5   5   1        1.05        5.81      3.09 o 
  -4   5   1        2.11        5.79      3.21 o 
  -3   5   1      302.97      294.25      3.71 o 
  -2   5   1        4.60        2.77      2.85 o 
  -1   5   1       12.75       14.51      2.87 o 
   0   5   1      544.28      522.81      8.29 o 
   1   5   1       85.26       79.33      3.42 o 
   2   5   1        0.32        6.66      3.09 o 
   3   5   1       51.41       49.15      3.11 o 
   4   5   1       98.25      111.13      3.58 o 
   5   5   1        4.51        4.82      4.31 o 
   6   5   1        0.20        6.09      4.43 o 
  -7   6   1      129.82      128.61      3.84 o 
  -6   6   1       90.92       93.46      3.50 o 
  -5   6   1       22.33       17.45      3.27 o 
  -4   6   1      874.70      877.84     21.78 o 
  -3   6   1     1581.02     1546.42      6.76 o 
  -2   6   1       11.27       11.05      2.97 o 
  -1   6   1       83.36       91.80      3.19 o 
   0   6   1      223.93      214.31      5.78 o 
   1   6   1       42.47       41.75      3.31 o 
   2   6   1      145.36      146.28      3.68 o 
   3   6   1       92.30       87.26      3.68 o 
   4   6   1       95.46       91.44      3.77 o 
   5   6   1        0.28        2.33      4.44 o 
  -7   7   1      269.27      306.21     16.53 o 
  -6   7   1       15.46       12.07      3.81 o 
  -5   7   1        5.57        4.36      3.33 o 
  -4   7   1       89.30       90.24      3.33 o 
  -3   7   1       17.17       14.60      3.63 o 
  -2   7   1      134.93      136.22      3.51 o 
  -1   7   1      190.79      189.32      3.72 o 
   0   7   1      214.75      202.93      4.45 o 
   1   7   1      101.46      104.46      4.88 o 
   2   7   1       44.03       38.88      3.99 o 
   3   7   1      103.67      114.17      4.91 o 
   4   7   1       53.21       53.56      4.27 o 
  -6   8   1       23.82       24.01      4.05 o 
  -5   8   1        7.24        4.29      3.43 o 
  -4   8   1       35.79       43.13      3.91 o 
  -3   8   1       76.79       77.67      3.86 o 
  -2   8   1       22.23       27.35      3.31 o 
  -1   8   1       44.98       45.54      3.41 o 
   0   8   1       86.86       83.22      3.81 o 
   1   8   1       81.98       81.42      3.87 o 
   2   8   1       11.01        8.32      3.89 o 
  -4   9   1       31.58       25.40      3.74 o 
  -3   9   1      106.77      104.07      5.18 o 
  -2   9   1       22.40       22.19      3.61 o 
  -1   9   1       12.76        9.93      3.92 o 
   0   9   1        2.08        0.03      3.89 o 
  -1  -9   2        0.25        2.85      4.03 o 
   0  -9   2      124.72      107.58      4.22 o 
   1  -9   2       81.44       72.73      3.74 o 
   2  -9   2        6.46        6.51      3.72 o 
   3  -9   2       29.93       29.75      3.85 o 
   4  -9   2      104.91      100.79      4.08 o 
  -3  -8   2       81.88       73.55      4.95 o 
  -2  -8   2        6.75        8.19      3.61 o 
  -1  -8   2        0.41        3.10      3.38 o 
   0  -8   2       82.67       76.95      3.74 o 
   1  -8   2       27.45       20.29      3.57 o 
   2  -8   2       45.57       46.13      3.52 o 
   3  -8   2        5.86        8.02      3.21 o 
   4  -8   2       48.04       48.58      3.51 o 
   5  -8   2       12.98       13.95      3.68 o 
   6  -8   2        1.37        3.16      3.95 o 
  -4  -7   2       17.59       16.55      3.94 o 
  -3  -7   2        1.16        2.15      4.03 o 
  -2  -7   2        0.29        4.38      3.80 o 
  -1  -7   2       52.80       50.44      3.47 o 
   0  -7   2      166.04      160.84      4.74 o 
   1  -7   2      126.49      131.07      5.73 o 
   2  -7   2        1.47        3.30      3.08 o 
   3  -7   2       11.37       13.40      3.20 o 
   4  -7   2      183.74      190.22      3.72 o 
   5  -7   2       49.34       52.12      3.53 o 
   6  -7   2        0.67        0.17      3.52 o 
   7  -7   2       12.55        9.15      3.82 o 
  -5  -6   2       22.25       15.90      4.68 o 
  -4  -6   2       67.15       70.15      5.00 o 
  -3  -6   2      286.32      312.97     14.38 o 
  -2  -6   2      141.89      146.71      3.59 o 
  -1  -6   2       22.96       23.33      3.51 o 
   0  -6   2      379.55      381.46      4.54 o 
   1  -6   2      391.90      393.09      7.97 o 
   2  -6   2       95.01       94.73      3.60 o 
   3  -6   2       37.02       36.40      2.95 o 
   4  -6   2      544.52      555.96      4.35 o 
   5  -6   2      307.31      313.94      6.61 o 
   6  -6   2        2.52        3.39      3.23 o 
   7  -6   2      195.52      206.13      6.76 o 
  -6  -5   2       31.78       30.48      5.13 o 
  -5  -5   2        0.26        1.94      3.91 o 
  -4  -5   2       10.29       14.60      3.38 o 
  -3  -5   2      158.37      160.83      3.54 o 
  -2  -5   2      157.66      170.18      8.19 o 
  -1  -5   2       92.14       91.45      3.23 o 
   0  -5   2      651.08      620.35      4.89 o 
   1  -5   2     1369.44     1340.82     16.88 o 
   2  -5   2        8.23        7.18      2.74 o 
   3  -5   2      904.67      911.02      5.14 o 
   4  -5   2     2606.88     2527.08     22.33 o 
   5  -5   2        4.81        5.30      2.98 o 
   6  -5   2       29.02       29.16      3.72 o 
   7  -5   2       89.52       95.30      3.76 o 
   8  -5   2       31.54       37.25      5.89 o 
  -6  -4   2       25.97       31.42      4.32 o 
  -5  -4   2        3.78        6.89      3.73 o 
  -4  -4   2        3.61        1.38      3.73 o 
  -3  -4   2      341.87      332.26      8.14 o 
  -2  -4   2       44.76       47.86      3.01 o 
  -1  -4   2        5.20        8.94      2.94 o 
   0  -4   2     2115.91     2133.34     18.72 o 
   1  -4   2      169.35      161.44      5.13 o 
   2  -4   2      110.38      132.95      3.14 o 
   3  -4   2      808.63      827.72      5.11 o 
   4  -4   2      146.27      137.03      3.28 o 
   5  -4   2       10.69       13.45      3.33 o 
   6  -4   2        0.74        2.74      3.17 o 
   7  -4   2      108.62      112.58      4.12 o 
   8  -4   2      104.37      114.97      7.54 o 
  -7  -3   2       36.99       40.38      4.47 o 
  -6  -3   2       62.60       62.14      4.14 o 
  -5  -3   2       13.17       18.53      3.76 o 
  -4  -3   2        5.14       11.37      3.64 o 
  -3  -3   2     1572.73     1586.34     19.00 o 
  -2  -3   2      104.76      105.89      3.21 o 
  -1  -3   2      176.21      171.22      3.81 o 
   0  -3   2      541.67      508.39      5.03 o 
   1  -3   2      225.54      220.96      3.85 o 
   2  -3   2      324.92      354.27      4.17 o 
   3  -3   2      812.44      790.03      5.51 o 
   4  -3   2      528.89      483.68      4.27 o 
   5  -3   2       63.24       71.75      3.62 o 
   6  -3   2       17.79       18.93      3.77 o 
   7  -3   2      200.20      205.30      5.46 o 
   8  -3   2      105.48      101.91      4.44 o 
  -7  -2   2      277.59      265.55      4.34 o 
  -6  -2   2      588.68      599.61      5.42 o 
  -5  -2   2        6.25        5.51      3.82 o 
  -4  -2   2      631.56      674.09      5.67 o 
  -3  -2   2     1554.02     1530.31     14.55 o 
  -2  -2   2      466.62      543.48      4.82 o 
  -1  -2   2      289.46      295.73      5.60 o 
   0  -2   2     1058.71     1057.59      8.09 o 
   1  -2   2      891.30      924.20     11.34 o 
   2  -2   2      318.03      316.28      4.36 o 
   3  -2   2        5.91       12.55      2.91 o 
   4  -2   2      347.61      317.13      4.20 o 
   5  -2   2       94.34       93.43      3.70 o 
   6  -2   2       26.08       28.33      3.72 o 
   7  -2   2      126.48      124.12      4.06 o 
   8  -2   2      267.44      231.95      9.25 o 
  -8  -1   2        8.36        7.27      3.88 o 
  -7  -1   2      333.90      335.24      5.76 o 
  -6  -1   2        1.24        1.95      3.13 o 
  -5  -1   2       28.46       36.50      4.03 o 
  -4  -1   2      879.27      897.76      6.60 o 
  -3  -1   2      318.23      268.78      4.45 o 
  -2  -1   2      340.24      331.50      9.23 o 
  -1  -1   2      412.07      489.30     10.57 o 
   0  -1   2     1001.41     1196.55     17.84 o 
   1  -1   2      451.06      483.34      7.04 o 
   2  -1   2      322.53      321.13      4.83 o 
   3  -1   2        8.07       24.94      3.54 o 
   4  -1   2      110.17      102.00      3.70 o 
   5  -1   2       17.77       13.25      3.72 o 
   6  -1   2        0.52        1.17      3.45 o 
   7  -1   2      130.24      134.68      3.94 o 
   8  -1   2       61.48       62.71      4.26 o 
  -8   0   2       32.37       30.39      4.19 o 
  -7   0   2      231.76      254.39      4.16 o 
  -6   0   2      226.08      225.54      4.66 o 
  -5   0   2       18.31       16.09      3.37 o 
  -4   0   2      139.27      135.36      3.65 o 
  -3   0   2      275.13      240.35     14.09 o 
  -2   0   2     1160.47     1133.14      9.67 o 
  -1   0   2     1172.95     1263.73     26.30 o 
   0   0   2      113.63      115.38      6.43 o 
   1   0   2      705.14      802.57     17.80 o 
   2   0   2       53.36       57.03      4.56 o 
   3   0   2      182.99      222.24      4.46 o 
   4   0   2     1024.50     1031.42      6.53 o 
   5   0   2      687.88      703.13     13.66 o 
   6   0   2       31.27       27.91      3.49 o 
   7   0   2       70.18       71.49      3.87 o 
   8   0   2       11.80       14.79      3.97 o 
  -8   1   2        5.09        4.49      4.44 o 
  -7   1   2      201.19      196.03      7.72 o 
  -6   1   2       75.27       75.02      3.63 o 
  -5   1   2       12.30       21.25      3.47 o 
  -4   1   2      184.15      154.88      3.69 o 
  -3   1   2      368.37      295.81      7.18 o 
  -2   1   2     1338.47     1332.89     23.19 o 
  -1   1   2      725.74      804.97      8.63 o 
   0   1   2     1546.48     1652.32     26.18 o 
   2   1   2      115.63      122.41      3.89 o 
   3   1   2      260.31      260.00      4.43 o 
   4   1   2     1310.31     1316.06      6.94 o 
   5   1   2      214.99      212.25      6.07 o 
   6   1   2        2.73        5.43      3.24 o 
   7   1   2       77.15       73.52      4.13 o 
   8   1   2       17.67       17.32      4.33 o 
  -8   2   2        7.16        9.95      4.53 o 
  -7   2   2      117.70      113.65      3.93 o 
  -6   2   2        0.64        2.92      4.47 o 
  -5   2   2       38.69       38.48      3.75 o 
  -4   2   2      420.55      413.78      5.23 o 
  -3   2   2     5766.52     6072.83     82.93 o 
  -2   2   2     1298.38     1333.38     14.78 o 
  -1   2   2      171.43      149.52      3.63 o 
   0   2   2      285.55      295.95      7.36 o 
   1   2   2     4019.80     3936.21     41.34 o 
   2   2   2      180.06      169.15      4.39 o 
   3   2   2      292.09      298.64      4.00 o 
   4   2   2     1114.15     1085.81     14.13 o 
   5   2   2        0.51        1.51      3.39 o 
   6   2   2        0.97        3.34      4.00 o 
   7   2   2      151.38      150.18      4.13 o 
  -8   3   2        1.52        1.11      4.01 o 
  -7   3   2        0.52        2.90      3.99 o 
  -6   3   2        9.68       12.27      3.43 o 
  -5   3   2       21.45       19.31      3.03 o 
  -4   3   2       17.98       18.85      2.89 o 
  -3   3   2      819.04      754.30      6.06 o 
  -2   3   2      320.42      329.52      3.79 o 
  -1   3   2      885.87      854.04     13.77 o 
   0   3   2     1631.01     1568.15     27.48 o 
   1   3   2      898.43      904.92      5.38 o 
   2   3   2      103.38      106.64      3.22 o 
   3   3   2      217.27      200.64      3.74 o 
   4   3   2      578.64      603.50      9.22 o 
   5   3   2        1.22        3.64      3.86 o 
   6   3   2       40.63       37.33      4.07 o 
   7   3   2        0.15        1.94      4.77 o 
  -8   4   2        0.27        2.25      4.12 o 
  -7   4   2      135.75      138.45      5.20 o 
  -6   4   2      598.51      574.03      7.42 o 
  -5   4   2       10.49       18.04      2.96 o 
  -4   4   2       43.50       48.34      3.04 o 
  -3   4   2      356.34      351.83      3.62 o 
  -2   4   2       22.60       28.37      2.80 o 
  -1   4   2      345.51      321.10      4.68 o 
   0   4   2     2004.51     1871.04     13.06 o 
   1   4   2      210.20      201.45      3.46 o 
   2   4   2       94.63       99.37      3.24 o 
   3   4   2        0.39        4.21      3.16 o 
   4   4   2        3.73        3.37      3.37 o 
   5   4   2       33.15       39.35      4.41 o 
   6   4   2       11.64        9.56      4.27 o 
  -8   5   2        0.33        2.64      4.85 o 
  -7   5   2      120.67      114.48      3.70 o 
  -6   5   2      469.22      490.27      9.37 o 
  -5   5   2       65.17       58.37      4.27 o 
  -4   5   2      120.99      126.75      3.31 o 
  -3   5   2      826.13      805.52     13.40 o 
  -2   5   2        2.22        3.10      3.26 o 
  -1   5   2       73.88       76.97      3.43 o 
   0   5   2     1235.80     1211.32     21.73 o 
   1   5   2       81.65       87.49      3.26 o 
   2   5   2       17.11       21.87      3.05 o 
   3   5   2       50.08       55.98      3.62 o 
   4   5   2       82.28       80.20      3.55 o 
   5   5   2       46.98       46.33      4.55 o 
  -7   6   2      214.47      186.23      4.21 o 
  -6   6   2      281.98      319.10      8.39 o 
  -5   6   2        0.34        2.73      3.04 o 
  -4   6   2      338.74      351.06      5.92 o 
  -3   6   2      326.02      324.43      3.87 o 
  -2   6   2        0.52        4.02      2.93 o 
  -1   6   2      155.93      143.95      3.43 o 
   0   6   2        4.33        4.20      3.09 o 
   1   6   2        6.41        5.96      3.20 o 
   2   6   2        4.19        5.93      3.37 o 
   3   6   2       46.52       46.73      3.49 o 
   4   6   2       60.98       72.08      3.99 o 
   5   6   2       17.40       14.32      5.09 o 
  -7   7   2       85.54       83.55      6.57 o 
  -6   7   2       10.75       14.41      3.70 o 
  -5   7   2        7.66        7.53      3.45 o 
  -4   7   2       41.72       43.51      3.26 o 
  -3   7   2       61.06       61.02      3.33 o 
  -2   7   2      275.08      284.90     10.85 o 
  -1   7   2       76.86       74.10      3.19 o 
   0   7   2      101.27      106.44      3.52 o 
   1   7   2       46.65       38.96      3.36 o 
   2   7   2       25.11       27.99      4.20 o 
   3   7   2       25.58       24.24      4.07 o 
   4   7   2       19.40       13.54      4.21 o 
  -6   8   2       94.38       83.29      4.06 o 
  -5   8   2        3.88        6.53      3.58 o 
  -4   8   2       46.33       40.11      3.91 o 
  -3   8   2      200.76      203.10      5.68 o 
  -2   8   2       33.87       37.59      3.50 o 
  -1   8   2       13.35       18.24      3.35 o 
   0   8   2       36.88       35.38      3.56 o 
   1   8   2       72.66       73.77      5.45 o 
   2   8   2       21.05       20.06      3.96 o 
  -4   9   2       26.44       20.00      3.80 o 
  -3   9   2      100.92      100.10      3.91 o 
  -2   9   2       53.24       52.78      3.73 o 
  -1   9   2        1.02        3.52      4.04 o 
   0   9   2       46.28       44.74      5.74 o 
  -1  -9   3        0.80        1.22      4.20 o 
   0  -9   3       28.19       30.64      3.73 o 
   1  -9   3      127.20      123.91      7.38 o 
   2  -9   3        5.38        6.92      4.08 o 
   3  -9   3        0.34       -0.93      3.78 o 
   4  -9   3      130.33      132.99     12.08 o 
  -3  -8   3       36.31       25.53      4.83 o 
  -2  -8   3        0.22        2.03      3.98 o 
  -1  -8   3       14.44       14.14      3.53 o 
   0  -8   3        1.77        1.45      3.60 o 
   1  -8   3      223.87      228.51      6.47 o 
   2  -8   3       17.58       20.41      3.53 o 
   3  -8   3        0.62       -2.90      3.38 o 
   4  -8   3       98.84       97.71      4.22 o 
   5  -8   3        7.88       11.55      3.66 o 
   6  -8   3        0.66        2.69      4.00 o 
  -4  -7   3        3.58        0.95      3.86 o 
  -3  -7   3       99.26       99.66      3.77 o 
  -2  -7   3      322.58      323.63      6.04 o 
  -1  -7   3       12.02       13.79      3.39 o 
   0  -7   3      240.42      236.42      4.02 o 
   1  -7   3      510.85      497.66      4.34 o 
   2  -7   3      128.47      122.85      3.58 o 
   3  -7   3        0.51       -1.80      3.47 o 
   4  -7   3      326.71      328.75      5.47 o 
   5  -7   3       74.33       80.24      3.77 o 
   6  -7   3        1.03        3.25      3.65 o 
   7  -7   3       22.96       17.93      3.89 o 
  -5  -6   3       50.19       47.25      4.74 o 
  -4  -6   3       14.54       16.56      3.59 o 
  -3  -6   3      277.64      271.03      4.20 o 
  -2  -6   3        5.16        7.33      3.34 o 
  -1  -6   3       94.39       96.95      3.49 o 
   0  -6   3      685.46      685.02     10.89 o 
   1  -6   3      261.89      261.29      3.76 o 
   2  -6   3       57.63       56.25      5.53 o 
   3  -6   3        3.54        5.11      3.07 o 
   4  -6   3      429.66      431.89      7.30 o 
   5  -6   3      177.36      187.13      3.63 o 
   6  -6   3       11.58       12.27      3.28 o 
   7  -6   3      127.05      118.67      4.06 o 
  -6  -5   3       24.48       22.08      5.17 o 
  -5  -5   3        5.83        4.69      4.57 o 
  -4  -5   3       24.48       26.86      3.98 o 
  -3  -5   3      217.91      212.61      3.82 o 
  -2  -5   3       12.13       14.00      3.15 o 
  -1  -5   3        1.91        1.74      3.61 o 
   0  -5   3      620.37      614.16      4.77 o 
   1  -5   3      519.44      494.22     12.93 o 
   2  -5   3       16.35       21.15      2.92 o 
   3  -5   3      590.42      562.80      8.99 o 
   4  -5   3      429.72      436.15      4.20 o 
   5  -5   3       39.52       39.84      3.24 o 
   6  -5   3        2.29        4.28      3.26 o 
   7  -5   3        5.39        8.37      3.72 o 
   8  -5   3       74.16       74.73      4.67 o 
  -6  -4   3       42.49       41.57      4.58 o 
  -5  -4   3        5.68        3.95      3.81 o 
  -4  -4   3       11.92       15.09      3.53 o 
  -3  -4   3      277.02      279.26      5.50 o 
  -2  -4   3      244.72      244.28      5.94 o 
  -1  -4   3      385.23      417.90      6.11 o 
   0  -4   3     1172.93     1163.87      9.04 o 
   1  -4   3       94.59       66.58      3.57 o 
   2  -4   3      186.46      174.69      3.47 o 
   3  -4   3      388.92      373.86      4.23 o 
   4  -4   3     1260.80     1234.44      5.73 o 
   5  -4   3     1197.59     1173.46     12.95 o 
   6  -4   3       30.91       33.21      3.17 o 
   7  -4   3       29.35       36.18      4.17 o 
   8  -4   3      112.39      107.63      5.11 o 
  -7  -3   3       39.01       38.63      4.51 o 
  -6  -3   3      126.45      132.94      4.76 o 
  -5  -3   3       11.85       12.93      3.88 o 
  -4  -3   3       22.25       18.30      3.54 o 
  -3  -3   3      625.16      651.95      5.81 o 
  -2  -3   3      716.07      777.87     14.07 o 
  -1  -3   3      497.10      506.99     10.68 o 
   0  -3   3     2315.35     2218.12      9.16 o 
   1  -3   3     3972.75     4022.24     16.74 o 
   2  -3   3      440.62      448.99      4.69 o 
   3  -3   3      313.72      310.73      3.96 o 
   4  -3   3     1284.69     1248.06     10.04 o 
   5  -3   3      366.12      364.33      6.81 o 
   6  -3   3        5.22        8.58      3.71 o 
   7  -3   3       40.32       41.81      3.91 o 
   8  -3   3      103.19       93.41      5.93 o 
  -7  -2   3       78.65       76.34      4.16 o 
  -6  -2   3      204.42      215.23      7.34 o 
  -5  -2   3        1.07        2.10      3.69 o 
  -4  -2   3       25.27       21.03      3.54 o 
  -3  -2   3      335.80      310.01      4.92 o 
  -2  -2   3       19.50       16.38      3.33 o 
  -1  -2   3       27.16       24.22      3.46 o 
   0  -2   3      214.64      219.44      5.47 o 
   1  -2   3      398.10      406.36      5.37 o 
   2  -2   3        2.14        4.25      3.09 o 
   3  -2   3      235.73      251.92      4.03 o 
   4  -2   3      172.20      157.90      3.42 o 
   5  -2   3       49.18       51.41      3.45 o 
   6  -2   3       95.77       96.97      4.02 o 
   7  -2   3       65.66       68.06      4.07 o 
   8  -2   3      308.79      290.21     16.13 o 
  -8  -1   3        0.71        2.39      4.02 o 
  -7  -1   3       17.56       23.52      3.60 o 
  -6  -1   3       40.09       42.93      3.52 o 
  -5  -1   3       72.77       71.38      4.10 o 
  -4  -1   3       24.67       20.74      3.44 o 
  -3  -1   3     2858.78     2989.97     57.16 o 
  -2  -1   3     1191.59     1212.01     13.43 o 
  -1  -1   3      128.61      131.48      5.66 o 
   0  -1   3      440.92      449.28      8.07 o 
   1  -1   3       26.49       16.16      4.50 o 
   2  -1   3        8.54        9.83      3.22 o 
   3  -1   3        0.96        1.62      3.33 o 
   4  -1   3       68.36       44.72      3.45 o 
   5  -1   3       43.54       44.69      3.70 o 
   6  -1   3       20.34       19.47      3.77 o 
   7  -1   3       36.18       34.83      3.68 o 
   8  -1   3       91.50       89.53      4.45 o 
  -8   0   3        9.26        9.89      3.70 o 
  -7   0   3      347.53      334.16      4.43 o 
  -6   0   3     1168.36     1156.04     21.31 o 
  -5   0   3       20.27       21.46      3.55 o 
  -4   0   3       30.38       37.80      3.53 o 
  -3   0   3     2099.63     1982.83      9.62 o 
  -2   0   3      136.86      125.27      5.40 o 
  -1   0   3       24.64       19.95      5.54 o 
   0   0   3       39.46       52.52      5.64 o 
   1   0   3     2255.27     2405.78     15.28 o 
   2   0   3      841.76      926.86      9.58 o 
   3   0   3      104.97      105.11      3.67 o 
   4   0   3     1233.60     1206.12     27.43 o 
   5   0   3      160.36      167.12      4.04 o 
   6   0   3        7.22        7.28      3.46 o 
   7   0   3       70.64       70.39      3.84 o 
   8   0   3      113.20       99.72      4.38 o 
  -8   1   3       16.03       17.89      4.45 o 
  -7   1   3      209.72      220.05      4.42 o 
  -6   1   3      478.55      465.26      9.83 o 
  -5   1   3       14.40       13.73      3.57 o 
  -4   1   3      354.79      361.57      4.31 o 
  -3   1   3     1387.98     1307.51      6.87 o 
  -2   1   3     1138.24     1174.52     12.36 o 
  -1   1   3      715.01      792.35      7.67 o 
   0   1   3    11223.92    11260.00     84.63 o 
   1   1   3     6525.21     6518.43    110.32 o 
   2   1   3       32.49       32.11      3.35 o 
   3   1   3        1.61        3.34      3.39 o 
   4   1   3      200.02      197.94      4.36 o 
   5   1   3      124.38      118.96      3.63 o 
   6   1   3       16.36       15.96      3.43 o 
   7   1   3       55.29       63.31      3.96 o 
  -8   2   3        2.43        8.25      4.13 o 
  -7   2   3      107.32      114.39      4.01 o 
  -6   2   3      130.11      127.98      4.68 o 
  -5   2   3      240.00      235.90      3.99 o 
  -4   2   3      121.02      128.82      3.15 o 
  -3   2   3     1199.94     1113.83     19.67 o 
  -2   2   3        2.40        4.12      2.79 o 
  -1   2   3       29.51       31.60      2.93 o 
   0   2   3      232.12      214.97      5.19 o 
   1   2   3      230.00      195.60      4.07 o 
   2   2   3      497.25      505.52     10.25 o 
   3   2   3      103.88      105.09      3.37 o 
   4   2   3      340.70      342.71      6.88 o 
   5   2   3      279.78      289.76      4.49 o 
   6   2   3        0.37        3.34      3.96 o 
   7   2   3       64.35       68.13      4.22 o 
  -8   3   3       12.48       10.01      4.11 o 
  -7   3   3       96.83       99.84      4.31 o 
  -6   3   3      103.34      104.45      3.76 o 
  -5   3   3       48.14       54.04      3.28 o 
  -4   3   3       10.92       10.33      2.75 o 
  -3   3   3      318.94      270.82      7.19 o 
  -2   3   3      465.28      497.86     11.74 o 
  -1   3   3     1591.06     1576.40     14.30 o 
   0   3   3      137.03      123.44      3.85 o 
   1   3   3     1770.31     1732.47     15.35 o 
   2   3   3       88.69       92.63      3.22 o 
   3   3   3       90.15       93.94      3.55 o 
   4   3   3      313.45      316.98      5.24 o 
   5   3   3      149.73      142.04      4.56 o 
   6   3   3        1.87        2.59      4.26 o 
   7   3   3        1.30        3.68      4.32 o 
  -8   4   3        2.40        6.04      4.11 o 
  -7   4   3      266.79      256.84     10.45 o 
  -6   4   3        2.56        4.36      3.10 o 
  -5   4   3        7.82       12.92      2.87 o 
  -4   4   3      328.75      315.84      5.76 o 
  -3   4   3      930.09      957.14     17.31 o 
  -2   4   3      623.82      611.65      8.74 o 
  -1   4   3       38.25       33.20      3.04 o 
   0   4   3       56.32       62.11      2.93 o 
   1   4   3     1355.63     1305.32     22.36 o 
   2   4   3       82.99       92.27      3.24 o 
   3   4   3        8.67       11.35      3.16 o 
   4   4   3      283.12      316.30      6.96 o 
   5   4   3       73.81       69.92      4.63 o 
   6   4   3        3.57        3.85      4.59 o 
  -8   5   3       35.84       38.67      4.55 o 
  -7   5   3       56.12       68.42      3.54 o 
  -6   5   3      103.07       99.71      3.40 o 
  -5   5   3      250.88      266.32      6.14 o 
  -4   5   3      104.97      104.18      6.89 o 
  -3   5   3      538.22      554.60      9.91 o 
  -2   5   3      397.35      375.62     10.25 o 
  -1   5   3      104.11      108.16      3.21 o 
   0   5   3      110.48      103.39      3.42 o 
   1   5   3      169.98      164.36      3.48 o 
   2   5   3        4.32        7.16      3.18 o 
   3   5   3        0.25        2.25      3.41 o 
   4   5   3      102.23      105.22      3.85 o 
   5   5   3        0.19        0.58      4.17 o 
  -7   6   3       10.20       13.15      3.60 o 
  -6   6   3      225.02      208.58      3.98 o 
  -5   6   3      185.53      189.73      5.36 o 
  -4   6   3       35.24       33.86      3.24 o 
  -3   6   3        0.73        3.37      3.10 o 
  -2   6   3        5.17        7.59      2.94 o 
  -1   6   3      120.85      113.65      3.20 o 
   0   6   3       74.63       64.04      3.38 o 
   1   6   3      272.22      271.92      3.70 o 
   2   6   3        3.36        7.19      3.22 o 
   3   6   3        1.85        0.75      3.50 o 
   4   6   3        8.76        8.34      3.87 o 
  -6   7   3      177.06      174.59      4.12 o 
  -5   7   3       61.34       62.62      3.42 o 
  -4   7   3        7.46        8.00      3.30 o 
  -3   7   3      536.77      528.75      9.79 o 
  -2   7   3      237.17      244.65      5.00 o 
  -1   7   3        0.29        1.54      3.12 o 
   0   7   3      166.66      157.66      4.09 o 
   1   7   3       50.37       56.09      3.44 o 
   2   7   3        1.25        0.46      4.01 o 
   3   7   3        8.33        9.23      4.27 o 
  -5   8   3        0.43        2.59      3.57 o 
  -4   8   3        0.30       -0.58      3.40 o 
  -3   8   3       74.78       77.83      3.57 o 
  -2   8   3       14.73       19.65      3.39 o 
  -1   8   3       71.65       65.84      3.57 o 
   0   8   3       93.75      100.06      3.78 o 
   1   8   3       39.52       39.85      3.85 o 
   2   8   3        0.68        1.78      3.85 o 
  -3   9   3       47.65       43.26      3.84 o 
  -2   9   3       22.74       26.42      4.18 o 
  -1   9   3       17.10       11.08      3.93 o 
  -1  -9   4        6.46        5.34      4.18 o 
   0  -9   4       10.02       10.51      3.71 o 
   1  -9   4      113.12      122.45      5.81 o 
   2  -9   4       97.11       92.59      4.13 o 
   3  -9   4       13.45       17.30      4.03 o 
   4  -9   4      176.44      168.10      8.05 o 
  -3  -8   4       42.89       42.48      4.45 o 
  -2  -8   4      116.73      122.24      4.32 o 
  -1  -8   4        7.25        8.67      3.67 o 
   0  -8   4        5.66        8.42      3.41 o 
   1  -8   4      322.60      321.81      4.52 o 
   2  -8   4      160.49      150.43      3.95 o 
   3  -8   4       13.15       15.75      3.66 o 
   4  -8   4      286.85      281.52      7.69 o 
   5  -8   4      144.36      146.73      4.22 o 
   6  -8   4        1.12       -0.54      3.78 o 
  -4  -7   4        8.85       11.28      4.20 o 
  -3  -7   4      195.86      187.56      4.34 o 
  -2  -7   4      292.97      303.87      4.72 o 
  -1  -7   4       16.64       14.81      3.46 o 
   0  -7   4       42.91       50.03      3.45 o 
   1  -7   4      217.31      226.35      3.92 o 
   2  -7   4       44.78       37.54      3.31 o 
   3  -7   4       18.28       20.31      3.26 o 
   4  -7   4      125.96      132.86      5.01 o 
   5  -7   4       52.16       51.03      3.55 o 
   6  -7   4       10.43        9.77      3.63 o 
   7  -7   4       31.78       24.29      4.12 o 
  -5  -6   4       14.03       15.30      5.49 o 
  -4  -6   4       38.17       33.13      4.47 o 
  -3  -6   4       97.74       99.52      3.73 o 
  -2  -6   4       65.78       71.48      3.54 o 
  -1  -6   4       28.80       33.88      3.37 o 
   0  -6   4       74.27       75.30      3.39 o 
   1  -6   4      647.81      636.63     10.79 o 
   2  -6   4        7.92       11.58      3.54 o 
   3  -6   4       63.21       65.83      3.19 o 
   4  -6   4      117.98      122.05      3.61 o 
   5  -6   4       23.51       20.89      3.27 o 
   6  -6   4        0.33        1.95      3.66 o 
   7  -6   4       34.47       27.08      3.99 o 
  -6  -5   4        9.03        9.69      4.66 o 
  -5  -5   4       59.26       59.77      4.70 o 
  -4  -5   4       98.77       94.20      4.56 o 
  -3  -5   4      368.13      381.57      6.77 o 
  -2  -5   4      515.44      501.76      4.46 o 
  -1  -5   4        5.02        3.68      3.56 o 
   0  -5   4      219.64      222.47      3.81 o 
   1  -5   4     1006.93      971.89     11.57 o 
   2  -5   4       46.58       43.27      3.25 o 
   3  -5   4       77.04       80.45      3.28 o 
   4  -5   4       64.77       71.37      3.34 o 
   5  -5   4      111.77      119.31      3.54 o 
   6  -5   4       61.39       61.90      3.62 o 
   7  -5   4        4.59        5.43      3.92 o 
   8  -5   4      183.48      185.61     10.13 o 
  -6  -4   4      116.63      109.75      5.10 o 
  -5  -4   4       57.55       58.14      4.45 o 
  -4  -4   4        2.58        1.74      4.15 o 
  -3  -4   4      258.39      253.26      4.30 o 
  -2  -4   4      478.37      475.37      7.29 o 
  -1  -4   4      121.78      118.58      3.62 o 
   0  -4   4     1021.00      962.40      6.00 o 
   1  -4   4      830.33      763.66      8.68 o 
   2  -4   4      620.41      612.81      7.01 o 
   3  -4   4       61.55       60.02      3.28 o 
   4  -4   4     1646.64     1599.39     18.67 o 
   5  -4   4     1635.25     1597.34      6.58 o 
   6  -4   4        1.33        0.50      3.28 o 
   7  -4   4        6.22        9.27      4.10 o 
   8  -4   4      104.18      104.39      6.03 o 
  -7  -3   4        1.55        2.63      4.63 o 
  -6  -3   4       94.16       95.80      5.98 o 
  -5  -3   4        6.99        7.56      4.23 o 
  -4  -3   4        0.44        3.54      3.69 o 
  -3  -3   4      194.00      183.53      4.25 o 
  -2  -3   4       77.57       57.72      3.15 o 
  -1  -3   4        5.22        7.59      3.33 o 
   0  -3   4      885.81      890.53      8.35 o 
   1  -3   4     3700.97     3727.47     36.46 o 
   2  -3   4      114.74      100.22      3.60 o 
   3  -3   4        9.19       17.08      3.33 o 
   4  -3   4      720.81      732.51      9.03 o 
   5  -3   4      201.51      188.81      4.01 o 
   6  -3   4        0.31        2.96      3.63 o 
   7  -3   4       13.58       12.91      4.13 o 
   8  -3   4      118.65      104.87      4.97 o 
  -7  -2   4        4.67        3.78      3.99 o 
  -6  -2   4       39.82       46.39      4.20 o 
  -5  -2   4        4.31        4.75      3.57 o 
  -4  -2   4       41.69       44.45      3.76 o 
  -3  -2   4       12.56        2.86      3.53 o 
  -2  -2   4     1194.00     1224.89     10.72 o 
  -1  -2   4       53.72       60.60      3.95 o 
   0  -2   4      106.46       99.56      4.70 o 
   1  -2   4     1437.79     1366.90     11.65 o 
   2  -2   4       72.25       76.79      3.65 o 
   3  -2   4        0.99        3.95      3.05 o 
   4  -2   4     1186.38     1129.22     15.34 o 
   5  -2   4      309.95      315.17      5.89 o 
   6  -2   4        4.18        6.09      3.68 o 
   7  -2   4       60.92       70.39      4.29 o 
   8  -2   4       97.19       90.02      4.38 o 
  -8  -1   4        0.29        3.35      4.03 o 
  -7  -1   4        3.11        6.21      3.79 o 
  -6  -1   4      582.17      590.82      4.67 o 
  -5  -1   4      627.71      644.63      9.68 o 
  -4  -1   4        0.87        4.88      3.46 o 
  -3  -1   4     1321.79     1349.53     17.93 o 
  -2  -1   4     2570.67     2562.97     39.69 o 
  -1  -1   4      290.52      300.74      6.20 o 
   0  -1   4     1753.89     1845.79     51.92 o 
   1  -1   4     2331.87     2411.87     31.16 o 
   2  -1   4       43.38       46.83      3.75 o 
   3  -1   4       24.55       21.55      3.55 o 
   4  -1   4      643.09      627.21     19.66 o 
   5  -1   4      270.49      255.01      8.78 o 
   6  -1   4        0.83        1.80      3.34 o 
   7  -1   4       12.93       13.88      3.74 o 
   8  -1   4       53.73       50.27      4.28 o 
  -8   0   4        4.66        4.21      3.92 o 
  -7   0   4      139.70      129.99      3.68 o 
  -6   0   4      749.43      753.23      5.66 o 
  -5   0   4        3.35        5.45      3.60 o 
  -4   0   4        1.03        3.06      3.33 o 
  -3   0   4     3218.06     3284.54     30.13 o 
  -2   0   4     1389.42     1471.66     14.90 o 
  -1   0   4       31.54       35.19      4.82 o 
   0   0   4      203.31      209.47      6.27 o 
   1   0   4     1425.21     1500.04     12.49 o 
   2   0   4       53.09       55.16      4.14 o 
   3   0   4      554.36      595.40      6.30 o 
   4   0   4      347.05      323.67      6.89 o 
   5   0   4       12.70       14.94      3.35 o 
   6   0   4       18.61       21.88      3.67 o 
   7   0   4        7.32        4.89      3.71 o 
   8   0   4       95.76       83.33      9.65 o 
  -8   1   4        3.47        6.11      4.13 o 
  -7   1   4      134.45      137.71      4.81 o 
  -6   1   4      503.26      523.12     10.38 o 
  -5   1   4       41.94       43.97      3.50 o 
  -4   1   4       20.22       30.87      3.25 o 
  -3   1   4     2852.58     2930.09     59.37 o 
  -2   1   4      388.68      385.10      4.24 o 
  -1   1   4       27.16       29.84      3.12 o 
   0   1   4      670.03      679.63      7.86 o 
   1   1   4      919.50      936.12     14.24 o 
   2   1   4      162.33      167.11      4.10 o 
   3   1   4       24.85       30.45      3.64 o 
   4   1   4        1.11        1.81      3.68 o 
   5   1   4       93.57       94.35      3.72 o 
   6   1   4       10.20       12.00      3.72 o 
   7   1   4        1.59        0.76      3.83 o 
  -8   2   4       11.17       11.59      4.36 o 
  -7   2   4       62.70       62.04      3.92 o 
  -6   2   4      440.51      440.34      9.65 o 
  -5   2   4        5.96        4.81      3.52 o 
  -4   2   4      164.45      166.19      4.85 o 
  -3   2   4      535.43      480.34      4.63 o 
  -2   2   4       43.87       69.63      3.21 o 
  -1   2   4       26.23       18.53      2.78 o 
   0   2   4       13.12       10.81      3.11 o 
   1   2   4     1593.08     1646.00     23.87 o 
   2   2   4     3442.67     3526.50     45.10 o 
   3   2   4       14.09       10.01      3.26 o 
   4   2   4      134.72      126.92      8.00 o 
   5   2   4      113.54      112.89      4.09 o 
   6   2   4       45.68       46.55      3.72 o 
   7   2   4        9.03       11.56      4.36 o 
  -8   3   4        9.19        9.64      4.20 o 
  -7   3   4       70.51       67.52      3.97 o 
  -6   3   4      348.33      328.83      4.65 o 
  -5   3   4        0.86        1.82      2.84 o 
  -4   3   4      154.08      156.44      3.29 o 
  -3   3   4      777.87      771.99      6.25 o 
  -2   3   4     1609.12     1663.14     29.89 o 
  -1   3   4       20.88       19.06      2.82 o 
   0   3   4      668.17      657.02     13.53 o 
   1   3   4     1550.85     1556.52     22.84 o 
   2   3   4      866.64      862.99     16.24 o 
   3   3   4       50.87       51.95      3.18 o 
   4   3   4       75.86       68.89      3.94 o 
   5   3   4      231.36      251.89      8.07 o 
   6   3   4        1.94        2.54      4.07 o 
  -8   4   4        4.65        8.28      4.31 o 
  -7   4   4       56.81       57.48      3.95 o 
  -6   4   4       23.64       38.48      3.12 o 
  -5   4   4       21.52       27.87      2.95 o 
  -4   4   4        4.59        7.95      2.95 o 
  -3   4   4      189.78      169.48      3.35 o 
  -2   4   4      344.31      294.88      3.52 o 
  -1   4   4      235.54      223.47      4.88 o 
   0   4   4      164.01      158.03      3.39 o 
   1   4   4      649.37      644.65      9.40 o 
   2   4   4      130.40      116.84      3.27 o 
   3   4   4        6.09        4.66      3.18 o 
   4   4   4      183.45      182.42      4.88 o 
   5   4   4      270.15      263.59      7.56 o 
   6   4   4        0.68        8.36      4.68 o 
  -7   5   4       58.90       51.89      3.65 o 
  -6   5   4      254.27      252.63      3.74 o 
  -5   5   4       25.62       21.45      2.98 o 
  -4   5   4        6.56        7.43      2.97 o 
  -3   5   4       88.74       83.52      3.11 o 
  -2   5   4      122.22      123.35      3.18 o 
  -1   5   4      107.87       98.76      3.28 o 
   0   5   4        9.77        9.46      3.08 o 
   1   5   4      278.21      270.50     10.78 o 
   2   5   4       18.55       21.22      3.26 o 
   3   5   4       27.82       30.65      3.45 o 
   4   5   4       23.58       30.84      3.51 o 
   5   5   4       17.97       17.30      4.34 o 
  -7   6   4       37.93       30.07      4.66 o 
  -6   6   4       52.48       55.96      3.46 o 
  -5   6   4      101.77      102.58      5.25 o 
  -4   6   4       49.98       49.42      3.88 o 
  -3   6   4      142.25      136.28      5.89 o 
  -2   6   4      478.23      473.07      6.90 o 
  -1   6   4        3.71        7.10      2.94 o 
   0   6   4        2.32        8.48      3.20 o 
   1   6   4      439.79      410.06      5.98 o 
   2   6   4        5.82        7.50      3.42 o 
   3   6   4        9.46       10.34      3.91 o 
   4   6   4       46.16       56.16      3.91 o 
  -6   7   4      128.81      128.51      4.37 o 
  -5   7   4      106.67      110.31      3.61 o 
  -4   7   4       78.17       73.16      3.39 o 
  -3   7   4      706.38      712.00     12.00 o 
  -2   7   4      196.76      204.01      5.65 o 
  -1   7   4       50.64       51.76      3.45 o 
   0   7   4       17.18       19.45      3.43 o 
   1   7   4       30.25       31.48      3.49 o 
   2   7   4        0.17        2.03      3.99 o 
   3   7   4        0.79        2.38      4.00 o 
  -5   8   4       15.74       15.97      4.46 o 
  -4   8   4        0.80        5.25      3.51 o 
  -3   8   4        1.10        2.14      3.38 o 
  -2   8   4       12.36       15.94      3.52 o 
  -1   8   4       10.53       11.52      3.52 o 
   0   8   4       71.95       60.91      3.93 o 
   1   8   4       65.92       64.97      4.07 o 
  -2   9   4       10.39       16.64      3.91 o 
  -1  -9   5        4.43        2.84      4.17 o 
   0  -9   5       36.73       40.77      4.24 o 
   1  -9   5       98.00       91.46      4.20 o 
   2  -9   5      128.60      122.40      4.34 o 
   3  -9   5      124.35      107.23      4.33 o 
   4  -9   5       45.70       51.14      4.30 o 
  -3  -8   5       38.92       38.45      4.65 o 
  -2  -8   5       14.61       13.96      4.02 o 
  -1  -8   5       27.86       33.41      3.83 o 
   0  -8   5       58.07       64.83      3.85 o 
   1  -8   5      201.03      196.71      6.26 o 
   2  -8   5      103.69      115.76      3.91 o 
   3  -8   5        1.57        4.71      3.63 o 
   4  -8   5       47.56       56.56      3.82 o 
   5  -8   5      299.96      300.18     12.32 o 
   6  -8   5       25.54       28.82      4.08 o 
  -4  -7   5        1.35        1.60      4.95 o 
  -3  -7   5       83.66       85.89      4.10 o 
  -2  -7   5       28.30       31.06      3.60 o 
  -1  -7   5        6.90        6.61      3.46 o 
   0  -7   5        6.99        4.97      3.46 o 
   1  -7   5        7.97       12.58      3.46 o 
   2  -7   5      113.89      119.06      4.67 o 
   3  -7   5        1.05        0.72      3.47 o 
   4  -7   5       38.64       41.10      3.66 o 
   5  -7   5      177.50      166.91      4.26 o 
   6  -7   5        0.51        1.97      3.67 o 
  -5  -6   5        1.31        0.68      4.68 o 
  -4  -6   5       35.52       39.48      4.43 o 
  -3  -6   5       34.33       32.86      3.40 o 
  -2  -6   5      330.23      338.37      6.30 o 
  -1  -6   5      455.71      458.03      5.21 o 
   0  -6   5       31.66       32.52      3.33 o 
   1  -6   5      352.14      356.12      6.60 o 
   2  -6   5      400.18      399.15      8.00 o 
   3  -6   5       69.34       62.20      3.29 o 
   4  -6   5      101.65       92.57      3.55 o 
   5  -6   5      285.34      314.59      4.04 o 
   6  -6   5        1.76        3.61      3.69 o 
   7  -6   5        1.99        2.73      4.02 o 
  -6  -5   5       62.55       63.60      4.97 o 
  -5  -5   5      135.63      129.98      4.78 o 
  -4  -5   5      149.10      151.47      4.82 o 
  -3  -5   5      347.61      356.56      9.33 o 
  -2  -5   5      819.88      835.61     15.61 o 
  -1  -5   5        0.83        6.07      3.25 o 
   0  -5   5       46.87       51.92      3.49 o 
   1  -5   5     1116.22     1091.49     16.17 o 
   2  -5   5      346.75      357.58      4.24 o 
   3  -5   5      158.40      151.63      3.52 o 
   4  -5   5        9.76        9.30      3.30 o 
   5  -5   5      607.83      621.00      6.89 o 
   6  -5   5        2.71        6.36      3.59 o 
   7  -5   5       30.30       27.90      3.99 o 
  -6  -4   5       32.47       40.08      4.57 o 
  -5  -4   5       55.78       64.87      4.29 o 
  -4  -4   5       11.32       12.08      3.85 o 
  -3  -4   5      284.26      278.12      4.82 o 
  -2  -4   5      295.77      297.36      4.46 o 
  -1  -4   5       16.71       17.82      3.41 o 
   0  -4   5      161.14      166.24      4.22 o 
   1  -4   5     2628.97     2688.78     11.58 o 
   2  -4   5      427.50      424.35      4.65 o 
   3  -4   5      100.96      102.82      3.29 o 
   4  -4   5     1036.29     1039.09      7.49 o 
   5  -4   5      153.18      166.51      3.90 o 
   6  -4   5      162.76      153.77      5.47 o 
   7  -4   5        9.96        9.77      4.30 o 
   8  -4   5       31.05       24.63      4.68 o 
  -7  -3   5        0.19        0.69      4.62 o 
  -6  -3   5       25.71       26.55      3.98 o 
  -5  -3   5       51.04       49.14      4.16 o 
  -4  -3   5       21.24       19.50      3.86 o 
  -3  -3   5      121.57      116.75      4.06 o 
  -2  -3   5      519.10      471.85      6.97 o 
  -1  -3   5       89.85      108.23      3.90 o 
   0  -3   5      536.45      567.19      8.16 o 
   1  -3   5     2566.88     2619.17     10.34 o 
   2  -3   5      134.19      167.98      3.91 o 
   3  -3   5        7.55       10.04      2.92 o 
   4  -3   5      694.00      666.01      7.30 o 
   5  -3   5      484.84      510.41      4.69 o 
   6  -3   5      187.99      185.76      4.53 o 
   7  -3   5       15.63       15.12      4.25 o 
   8  -3   5       67.83       71.78      4.92 o 
  -7  -2   5        0.27        4.54      3.71 o 
  -6  -2   5      167.64      167.56      4.35 o 
  -5  -2   5      129.27      133.18      6.23 o 
  -4  -2   5       26.67       30.39      3.80 o 
  -3  -2   5      264.26      259.61      4.50 o 
  -2  -2   5     1705.43     1783.75      9.28 o 
  -1  -2   5       42.67       33.37      3.48 o 
   0  -2   5     3141.38     3197.96     63.52 o 
   1  -2   5     3589.72     3581.92     24.79 o 
   2  -2   5     1209.43     1245.58     14.51 o 
   3  -2   5      350.02      360.61      4.65 o 
   4  -2   5      777.30      755.17      5.68 o 
   5  -2   5      766.66      768.64      9.23 o 
   6  -2   5      114.17      111.72      4.13 o 
   7  -2   5       26.10       31.59      4.24 o 
   8  -2   5       50.34       50.07      4.48 o 
  -8  -1   5        2.36        4.91      3.85 o 
  -7  -1   5        1.21        3.24      4.01 o 
  -6  -1   5      634.73      643.10     15.40 o 
  -5  -1   5      160.61      165.05      3.66 o 
  -4  -1   5        0.80        2.70      3.63 o 
  -3  -1   5      730.00      693.81      8.03 o 
  -2  -1   5        8.84        3.57      4.47 o 
  -1  -1   5       51.45       74.05      4.47 o 
   0  -1   5      775.44      776.69     14.71 o 
   1  -1   5     1512.17     1493.20     10.76 o 
   2  -1   5      687.97      657.61     11.78 o 
   3  -1   5       44.88       33.42      4.21 o 
   4  -1   5      358.99      349.15      6.94 o 
   5  -1   5      284.26      277.81      4.38 o 
   6  -1   5        1.79        5.17      3.44 o 
   7  -1   5        0.90        2.79      3.90 o 
   8  -1   5       95.52       84.11      6.26 o 
  -8   0   5        4.02        2.77      3.73 o 
  -7   0   5       30.01       30.57      3.42 o 
  -6   0   5       30.45       31.95      3.67 o 
  -5   0   5       20.79       17.81      3.56 o 
  -4   0   5      108.55      109.23      3.68 o 
  -3   0   5      249.13      208.80      4.12 o 
  -2   0   5     2065.47     2109.26      9.54 o 
  -1   0   5      629.90      656.77      8.64 o 
   0   0   5       36.30       38.12      5.58 o 
   1   0   5      333.32      329.81      5.96 o 
   2   0   5        7.07        6.15      4.33 o 
   3   0   5       47.62       59.46      3.87 o 
   4   0   5       90.53       85.38      3.84 o 
   5   0   5       47.33       46.60      3.58 o 
   6   0   5        3.88        3.11      3.63 o 
   7   0   5        0.53        5.72      3.84 o 
  -8   1   5       23.28       24.75      4.39 o 
  -7   1   5      118.42      116.41      4.42 o 
  -6   1   5      783.11      819.83      5.50 o 
  -5   1   5      878.19      890.95     25.16 o 
  -4   1   5        4.35        2.79      3.25 o 
  -3   1   5       74.79       64.10      3.43 o 
  -2   1   5     2106.29     2098.71     32.07 o 
  -1   1   5      263.02      281.85      9.75 o 
   0   1   5      138.29      134.87      3.76 o 
   1   1   5       14.63       20.49      3.20 o 
   2   1   5        1.35        3.81      3.53 o 
   3   1   5       11.53       13.92      3.64 o 
   4   1   5       67.93       61.45      4.11 o 
   5   1   5      403.90      423.89      9.39 o 
   6   1   5        2.21        3.30      3.68 o 
   7   1   5        0.19        2.86      4.08 o 
  -8   2   5        8.06        7.85      4.49 o 
  -7   2   5       14.41       12.86      3.90 o 
  -6   2   5      642.83      665.92     16.34 o 
  -5   2   5      600.10      586.06      9.06 o 
  -4   2   5       17.43       20.07      2.93 o 
  -3   2   5      736.14      729.04     11.36 o 
  -2   2   5     2247.26     2292.69     35.57 o 
  -1   2   5      250.65      262.72      3.66 o 
   0   2   5       40.10       48.84      3.62 o 
   1   2   5     3774.77     3743.23     43.64 o 
   2   2   5      497.79      496.29      6.84 o 
   3   2   5       15.78       18.75      3.38 o 
   4   2   5       88.69       85.84      4.02 o 
   5   2   5       66.92       71.20      4.18 o 
   6   2   5        1.03        1.74      3.89 o 
   7   2   5        0.77       -1.35      4.10 o 
  -8   3   5        5.99        8.06      4.15 o 
  -7   3   5       17.06       12.55      3.86 o 
  -6   3   5      266.21      279.28      4.25 o 
  -5   3   5       26.00       31.17      2.92 o 
  -4   3   5      157.24      166.83      3.48 o 
  -3   3   5     1619.71     1645.66     10.45 o 
  -2   3   5     1574.19     1570.04     32.69 o 
  -1   3   5       76.17       83.24      3.02 o 
   0   3   5       14.14       16.50      2.92 o 
   1   3   5       46.06       39.03      2.97 o 
   2   3   5      167.94      161.33      3.60 o 
   3   3   5      158.03      157.85      3.92 o 
   4   3   5      129.79      142.97      4.20 o 
   5   3   5       66.94       67.79      4.21 o 
   6   3   5        3.94        5.14      4.50 o 
  -8   4   5       11.11       12.98      4.40 o 
  -7   4   5       11.27        7.68      3.87 o 
  -6   4   5      132.78      147.97      3.61 o 
  -5   4   5        6.49        9.09      2.96 o 
  -4   4   5       89.08       87.05      3.14 o 
  -3   4   5      142.16      132.78      3.26 o 
  -2   4   5      188.72      182.58      5.90 o 
  -1   4   5        3.81        3.70      2.79 o 
   0   4   5      128.01      132.32      3.40 o 
   1   4   5      318.57      306.26      4.58 o 
   2   4   5      338.20      335.70      4.05 o 
   3   4   5       38.80       40.36      3.48 o 
   4   4   5       93.01       98.21      3.89 o 
   5   4   5       33.14       33.16      4.32 o 
   6   4   5       20.39       22.98      5.51 o 
  -7   5   5        0.69        3.41      3.66 o 
  -6   5   5      373.51      358.71      7.89 o 
  -5   5   5        3.02        1.04      2.97 o 
  -4   5   5        0.65        2.37      3.10 o 
  -3   5   5      284.76      274.64      6.67 o 
  -2   5   5      118.46      103.62      4.78 o 
  -1   5   5        2.76        7.03      3.02 o 
   0   5   5      122.15      117.67      3.42 o 
   1   5   5      392.81      391.77      7.19 o 
   2   5   5      305.70      297.50      4.09 o 
   3   5   5        9.75       16.44      3.24 o 
   4   5   5        2.52        4.73      3.91 o 
   5   5   5       56.47       55.59      4.97 o 
  -7   6   5       51.72       47.58      4.33 o 
  -6   6   5      151.57      157.31      3.75 o 
  -5   6   5       26.51       25.11      3.20 o 
  -4   6   5       37.76       42.88      3.11 o 
  -3   6   5      242.61      241.33      3.56 o 
  -2   6   5      208.88      213.01      7.10 o 
  -1   6   5       80.17       79.82      3.24 o 
   0   6   5       89.85       84.28      3.31 o 
   1   6   5      118.23      126.27      3.91 o 
   2   6   5       30.27       28.90      3.44 o 
   3   6   5        2.16       -0.18      3.69 o 
   4   6   5        2.77        3.21      4.19 o 
  -6   7   5      123.60      121.35      4.42 o 
  -5   7   5       25.56       21.24      3.45 o 
  -4   7   5       89.50       78.51      4.03 o 
  -3   7   5       70.04       72.90      3.43 o 
  -2   7   5        1.83        3.84      3.41 o 
  -1   7   5       37.86       37.92      3.26 o 
   0   7   5        5.47        9.35      3.64 o 
   1   7   5       16.45       19.72      3.41 o 
   2   7   5       32.36       29.42      3.73 o 
   3   7   5        9.46       11.95      4.35 o 
  -5   8   5       26.22       25.90      4.26 o 
  -4   8   5       23.04       22.83      3.56 o 
  -3   8   5        3.75        4.04      3.55 o 
  -2   8   5      274.77      274.73     10.69 o 
  -1   8   5       49.90       49.45      3.78 o 
   0   8   5        2.53        3.12      3.61 o 
   1   8   5       40.72       37.57      4.00 o 
   0  -9   6        5.70        6.49      4.17 o 
   1  -9   6       55.26       58.77      4.27 o 
   2  -9   6       11.57       10.61      4.07 o 
   3  -9   6       22.25       23.71      4.16 o 
   4  -9   6       37.77       35.27      4.80 o 
  -2  -8   6       51.02       59.94      4.16 o 
  -1  -8   6       12.11       15.57      3.92 o 
   0  -8   6        2.79        6.60      3.75 o 
   1  -8   6       86.75       96.79      4.03 o 
   2  -8   6       99.21      108.44      4.11 o 
   3  -8   6      122.95      124.24      4.06 o 
   4  -8   6       50.06       58.39      3.98 o 
   5  -8   6      119.72      128.48      4.25 o 
  -4  -7   6       15.62       12.59      5.13 o 
  -3  -7   6      100.33       93.48      4.22 o 
  -2  -7   6       26.76       31.44      3.66 o 
  -1  -7   6       14.58       15.71      3.64 o 
   0  -7   6        5.92        9.27      3.59 o 
   1  -7   6      134.22      129.78      3.83 o 
   2  -7   6      680.55      659.47     10.96 o 
   3  -7   6      212.56      191.93      6.41 o 
   4  -7   6       40.19       44.74      3.45 o 
   5  -7   6      317.70      309.52      4.66 o 
   6  -7   6       71.15       74.09      4.07 o 
  -5  -6   6       23.25       25.36      4.93 o 
  -4  -6   6        0.87        0.71      4.71 o 
  -3  -6   6       45.99       50.71      3.74 o 
  -2  -6   6      469.42      489.50     16.35 o 
  -1  -6   6      516.30      557.29     16.36 o 
   0  -6   6       27.13       28.28      3.59 o 
   1  -6   6      618.06      586.63     13.96 o 
   2  -6   6      254.66      288.13      8.82 o 
   3  -6   6      129.16      125.98      3.63 o 
   4  -6   6       14.86       17.59      3.24 o 
   5  -6   6      348.90      343.77      7.81 o 
   6  -6   6       51.22       56.85      3.86 o 
   7  -6   6        4.40        8.10      4.57 o 
  -6  -5   6      118.06       79.33      9.39 o 
  -5  -5   6      100.76      103.39      4.78 o 
  -4  -5   6        3.11        5.08      4.34 o 
  -3  -5   6      111.07      116.98      3.74 o 
  -2  -5   6      187.47      188.52      4.05 o 
  -1  -5   6      184.23      181.17      3.95 o 
   0  -5   6       42.07       41.05      3.67 o 
   1  -5   6      388.60      383.84      6.48 o 
   2  -5   6      308.50      284.76      4.14 o 
   3  -5   6      178.14      171.29      3.83 o 
   4  -5   6        0.71        2.39      3.07 o 
   5  -5   6      331.80      333.31      4.15 o 
   6  -5   6        0.61        5.15      3.31 o 
   7  -5   6        0.78        0.30      4.05 o 
  -6  -4   6       98.76       94.58      4.49 o 
  -5  -4   6        0.67        5.06      4.41 o 
  -4  -4   6       42.06       44.26      4.30 o 
  -3  -4   6      478.21      474.66      5.50 o 
  -2  -4   6     1210.68     1205.49     13.85 o 
  -1  -4   6      193.60      195.47      4.24 o 
   0  -4   6        1.69        5.46      3.87 o 
   1  -4   6      326.36      319.54      5.23 o 
   2  -4   6      277.16      268.40      4.10 o 
   3  -4   6        0.61        3.79      3.29 o 
   4  -4   6      126.26      116.57      4.11 o 
   5  -4   6       20.85       24.76      3.52 o 
   6  -4   6       17.29       13.10      3.74 o 
   7  -4   6        0.28        2.39      4.45 o 
  -7  -3   6       16.02        6.34      4.43 o 
  -6  -3   6      184.58      184.14      5.02 o 
  -5  -3   6       72.00       75.99      3.85 o 
  -4  -3   6       41.94       40.51      4.19 o 
  -3  -3   6      418.81      415.82      5.51 o 
  -2  -3   6      907.40      903.33     10.53 o 
  -1  -3   6      724.95      807.82     11.12 o 
   0  -3   6       44.59       38.55      4.22 o 
   1  -3   6      709.09      693.51      6.67 o 
   2  -3   6      468.88      462.64      5.04 o 
   3  -3   6       95.01       93.33      3.86 o 
   4  -3   6      142.26      131.98      3.83 o 
   5  -3   6     1436.88     1458.46     10.70 o 
   6  -3   6      252.44      262.10      4.81 o 
   7  -3   6        1.48        3.59      4.23 o 
   8  -3   6       40.57       30.35      4.78 o 
  -7  -2   6       15.52       14.07      4.07 o 
  -6  -2   6       45.04       55.82      4.00 o 
  -5  -2   6      180.77      172.28      5.78 o 
  -4  -2   6       37.40       38.26      3.66 o 
  -3  -2   6      265.89      242.54      4.54 o 
  -2  -2   6      295.46      284.23      4.95 o 
  -1  -2   6        3.10        0.32      4.77 o 
   0  -2   6       85.89      120.17      8.22 o 
   1  -2   6     3595.26     3758.82     34.42 o 
   2  -2   6     2691.70     2759.65     22.76 o 
   3  -2   6        2.32        4.11      3.54 o 
   4  -2   6      193.74      198.18      4.79 o 
   5  -2   6      515.61      537.86      5.98 o 
   6  -2   6       41.49       48.48      4.28 o 
   7  -2   6        6.19        4.99      4.09 o 
   8  -2   6       30.16       18.49      6.78 o 
  -7  -1   6        4.42        1.83      3.66 o 
  -6  -1   6       26.38       29.60      3.45 o 
  -5  -1   6        0.80        2.44      3.11 o 
  -4  -1   6       60.01       61.21      3.60 o 
  -3  -1   6       21.95       34.59      4.60 o 
  -2  -1   6       34.93       13.26      4.95 o 
  -1  -1   6        5.33        6.68      3.93 o 
   0  -1   6        3.76        3.53      3.86 o 
   1  -1   6     1137.19     1190.66      9.52 o 
   2  -1   6      461.70      439.57      6.33 o 
   3  -1   6       12.07       17.00      4.61 o 
   4  -1   6      250.05      244.58      5.07 o 
   5  -1   6      459.34      473.81      8.82 o 
   6  -1   6       35.56       34.12      3.92 o 
   7  -1   6        1.12        2.56      4.13 o 
  -8   0   6        0.50        2.20      3.86 o 
  -7   0   6        5.02        4.33      4.29 o 
  -6   0   6       11.71       12.33      3.64 o 
  -5   0   6      518.62      537.68      8.69 o 
  -4   0   6      149.40      143.83      4.01 o 
  -3   0   6       16.04       16.84      3.53 o 
  -2   0   6     2073.72     2075.03     23.72 o 
  -1   0   6      197.64      182.09      4.23 o 
   0   0   6      116.91      129.15      5.41 o 
   1   0   6     1261.63     1245.68     24.88 o 
   2   0   6      469.69      431.59      6.00 o 
   3   0   6        2.25        0.19      4.34 o 
   4   0   6       60.76       48.18      4.64 o 
   5   0   6      368.60      377.68      6.39 o 
   6   0   6       40.20       39.20      4.02 o 
   7   0   6        0.69        4.14      4.17 o 
  -8   1   6       54.75       50.03      4.80 o 
  -7   1   6        4.77        8.13      3.86 o 
  -6   1   6      687.96      700.84      5.25 o 
  -5   1   6      667.31      664.66     14.34 o 
  -4   1   6        1.06        4.42      3.65 o 
  -3   1   6      397.64      393.15      5.24 o 
  -2   1   6     1955.71     1934.44     25.54 o 
  -1   1   6      671.31      693.12     26.51 o 
   0   1   6        3.62        3.59      3.79 o 
   1   1   6      798.77      728.03     14.11 o 
   2   1   6     1386.43     1384.06     24.59 o 
   3   1   6       25.10       28.81      4.10 o 
   4   1   6      213.99      224.36      4.71 o 
   5   1   6      251.41      254.34      5.69 o 
   6   1   6        3.40        3.35      3.92 o 
   7   1   6        1.23        3.76      4.31 o 
  -8   2   6        0.23        1.61      4.32 o 
  -7   2   6        7.10        8.35      3.90 o 
  -6   2   6      453.83      467.82     16.28 o 
  -5   2   6      513.07      515.35      9.62 o 
  -4   2   6       62.48       57.09      3.83 o 
  -3   2   6       88.91       73.12      3.06 o 
  -2   2   6     2688.83     2704.65     69.60 o 
  -1   2   6      222.50      227.03      5.90 o 
   0   2   6       27.19       32.52      3.71 o 
   1   2   6     1547.52     1481.00     19.84 o 
   2   2   6       77.67       85.19      3.55 o 
   3   2   6      217.70      225.32      4.14 o 
   4   2   6       24.05       27.84      4.04 o 
   5   2   6       18.39       25.04      4.05 o 
   6   2   6        0.79        1.85      3.98 o 
   7   2   6        0.77        3.54      4.37 o 
  -8   3   6        3.82        3.37      4.38 o 
  -7   3   6        3.37       10.83      3.92 o 
  -6   3   6      292.61      296.41      7.02 o 
  -5   3   6      387.56      402.83      5.82 o 
  -4   3   6       10.35       15.23      2.90 o 
  -3   3   6      153.68      141.00      3.26 o 
  -2   3   6      525.80      504.48     18.41 o 
  -1   3   6       30.40       35.93      2.86 o 
   0   3   6       23.88       17.26      2.86 o 
   1   3   6      110.33      110.92      3.50 o 
   2   3   6       78.97       71.28      3.55 o 
   3   3   6      106.34      108.06      3.73 o 
   4   3   6       38.75       39.64      4.03 o 
   5   3   6       59.99       72.52      4.46 o 
   6   3   6        5.67        7.63      4.47 o 
  -7   4   6        0.46        4.73      4.20 o 
  -6   4   6      292.10      292.63      6.07 o 
  -5   4   6      273.03      267.53      3.56 o 
  -4   4   6       52.28       54.72      3.03 o 
  -3   4   6      185.96      177.80      4.92 o 
  -2   4   6      804.38      819.69     14.11 o 
  -1   4   6      247.39      275.76      4.46 o 
   0   4   6       54.11       53.55      3.22 o 
   1   4   6      256.91      260.28      6.58 o 
   2   4   6      133.45      135.95      3.79 o 
   3   4   6      131.49      131.47      4.00 o 
   4   4   6       60.05       63.28      3.85 o 
   5   4   6       27.02       26.98      4.51 o 
  -7   5   6        3.42        1.41      4.11 o 
  -6   5   6      108.93      115.10      3.51 o 
  -5   5   6        7.21        5.95      3.13 o 
  -4   5   6       65.11       61.35      3.13 o 
  -3   5   6      203.31      207.96      9.16 o 
  -2   5   6      414.54      434.36     10.04 o 
  -1   5   6       55.81       56.81      3.11 o 
   0   5   6       15.66       20.39      3.01 o 
   1   5   6       97.16       98.29      3.95 o 
   2   5   6      171.68      182.07      3.88 o 
   3   5   6       44.45       41.49      3.79 o 
   4   5   6       23.59       33.27      4.01 o 
   5   5   6       58.68       52.10      5.09 o 
  -7   6   6        2.60        4.14      3.81 o 
  -6   6   6       77.98       67.94      3.79 o 
  -5   6   6       64.61       66.81      3.31 o 
  -4   6   6        5.07        6.07      3.13 o 
  -3   6   6       52.31       56.12      3.18 o 
  -2   6   6      108.46      114.39      3.54 o 
  -1   6   6        1.35        0.19      3.32 o 
   0   6   6        8.11       10.75      3.12 o 
   1   6   6       16.23       20.05      3.28 o 
   2   6   6       79.68       81.96      4.89 o 
   3   6   6       15.37       16.34      3.63 o 
   4   6   6        0.48        5.56      4.06 o 
  -6   7   6       54.25       52.96      3.83 o 
  -5   7   6       18.56       18.87      3.65 o 
  -4   7   6       42.55       44.26      4.54 o 
  -3   7   6       27.68       30.47      3.30 o 
  -2   7   6        6.56       10.12      3.70 o 
  -1   7   6        9.62       16.60      3.37 o 
   0   7   6        0.40        4.31      3.37 o 
   1   7   6       57.22       61.56      3.70 o 
   2   7   6      107.45       92.43      4.21 o 
  -4   8   6       25.76       24.42      3.85 o 
  -3   8   6      125.83      115.48      9.53 o 
  -2   8   6      235.69      243.35     10.46 o 
  -1   8   6       26.13       27.04      3.95 o 
   0   8   6        0.63       -0.09      3.97 o 
   0  -9   7        0.69        2.53      4.39 o 
   1  -9   7      125.07      121.14     28.56 o 
   2  -9   7       76.88       68.47      5.37 o 
   3  -9   7       23.39       21.50      4.44 o 
  -2  -8   7      157.25      138.96     11.66 o 
  -1  -8   7       67.64       73.31      4.41 o 
   0  -8   7        0.55        0.05      4.10 o 
   1  -8   7      122.85      122.61      4.48 o 
   2  -8   7      110.48      124.61      4.24 o 
   3  -8   7        8.04       10.46      3.90 o 
   4  -8   7      304.23      318.32      5.06 o 
   5  -8   7      173.03      155.92      6.47 o 
  -4  -7   7       26.12       21.19      5.32 o 
  -3  -7   7        3.60        7.47      4.33 o 
  -2  -7   7      347.36      361.07      7.96 o 
  -1  -7   7       52.77       56.88      4.01 o 
   0  -7   7        3.14        3.81      3.74 o 
   1  -7   7      258.14      276.16      4.69 o 
   2  -7   7      197.42      174.20      4.16 o 
   3  -7   7       55.70       70.75      3.77 o 
   4  -7   7      271.35      264.99      4.69 o 
   5  -7   7      244.99      273.52      4.75 o 
   6  -7   7      112.38      117.77      4.31 o 
  -5  -6   7       31.88       29.42      5.28 o 
  -4  -6   7       41.30       36.48      4.76 o 
  -3  -6   7       24.85       26.07      3.77 o 
  -2  -6   7      575.14      609.61      8.65 o 
  -1  -6   7       59.55       64.24      3.95 o 
   0  -6   7       74.72       76.99      4.33 o 
   1  -6   7      153.36      168.47      4.22 o 
   2  -6   7        3.54        8.86      4.05 o 
   3  -6   7      173.80      181.67      4.43 o 
   4  -6   7       56.52       59.77      3.75 o 
   5  -6   7       73.42       74.11      3.81 o 
   6  -6   7       35.41       37.38      3.94 o 
   7  -6   7        0.23       -0.37      4.49 o 
  -5  -5   7       45.75       53.58      4.51 o 
  -4  -5   7       72.54       64.54      4.64 o 
  -3  -5   7      306.24      312.78      5.36 o 
  -2  -5   7       11.68        9.58      3.58 o 
  -1  -5   7       19.86       15.25      3.80 o 
   0  -5   7      242.44      242.39      4.95 o 
   1  -5   7      315.80      302.20      5.03 o 
   2  -5   7      663.07      639.05      7.24 o 
   3  -5   7      214.28      205.59      4.11 o 
   4  -5   7       13.76       11.71      3.22 o 
   5  -5   7       97.32       97.37      3.74 o 
   6  -5   7       42.92       46.60      3.83 o 
   7  -5   7        1.02        4.89      4.06 o 
  -6  -4   7      120.14      120.82      9.05 o 
  -5  -4   7      179.46      180.12      5.30 o 
  -4  -4   7      141.52      135.84      4.63 o 
  -3  -4   7      557.29      570.80      7.89 o 
  -2  -4   7      731.73      760.89     16.44 o 
  -1  -4   7      812.43      851.31     46.22 o 
   0  -4   7       91.07       89.88      4.82 o 
   1  -4   7      379.45      350.26      5.17 o 
   2  -4   7     1059.35     1021.03      8.53 o 
   3  -4   7       25.95       26.58      3.36 o 
   4  -4   7      118.57      121.75      3.77 o 
   5  -4   7       31.37       28.98      3.74 o 
   6  -4   7      334.39      320.42      5.99 o 
   7  -4   7        1.11        3.68      4.55 o 
  -7  -3   7        8.24        4.77      4.37 o 
  -6  -3   7      221.50      214.59     13.63 o 
  -5  -3   7      160.25      156.38      4.37 o 
  -4  -3   7       96.97       99.96      4.32 o 
  -3  -3   7      107.89      112.45      4.37 o 
  -2  -3   7     1046.84     1034.81      7.99 o 
  -1  -3   7      347.70      356.47      6.70 o 
   0  -3   7      192.62      223.04      5.20 o 
   1  -3   7       17.10       10.72      3.47 o 
   2  -3   7     1754.94     1764.43      8.40 o 
   3  -3   7        7.18        8.49      3.80 o 
   4  -3   7       10.31        9.54      3.63 o 
   5  -3   7      889.34      902.04      6.03 o 
   6  -3   7       34.93       36.93      4.78 o 
   7  -3   7       96.54       84.45      4.99 o 
  -7  -2   7       17.34       17.36      3.93 o 
  -6  -2   7      106.53      104.15      4.09 o 
  -5  -2   7       21.39       30.38      3.70 o 
  -4  -2   7        1.72        3.61      3.79 o 
  -3  -2   7       31.98       35.17      3.97 o 
  -2  -2   7      676.20      595.13      9.76 o 
  -1  -2   7      207.66      189.80      5.89 o 
   0  -2   7      107.58      119.37      5.45 o 
   1  -2   7      308.04      315.02      5.14 o 
   2  -2   7      692.10      704.36      7.78 o 
   3  -2   7      215.75      233.07      4.75 o 
   4  -2   7        0.51       -0.36      3.91 o 
   5  -2   7      500.70      474.13      8.58 o 
   6  -2   7       48.12       57.78      4.27 o 
   7  -2   7        2.03        0.08      4.44 o 
  -7  -1   7        0.22        3.63      3.55 o 
  -6  -1   7       63.38       71.93      3.39 o 
  -5  -1   7       33.08       39.18      3.37 o 
  -4  -1   7        1.69        5.66      3.32 o 
  -3  -1   7        0.73        5.44      4.47 o 
  -2  -1   7      514.21      502.39      7.43 o 
  -1  -1   7     1615.23     1660.83     71.99 o 
   0  -1   7      281.12      317.69      5.65 o 
   1  -1   7     1341.69     1280.23     15.28 o 
   2  -1   7     1816.98     1805.38     46.42 o 
   3  -1   7       50.93       52.35      4.73 o 
   4  -1   7      125.45      132.57      5.03 o 
   5  -1   7      724.18      727.83      7.14 o 
   6  -1   7      105.31      117.26      5.64 o 
   7  -1   7       23.19       23.04      5.10 o 
  -8   0   7       27.19       19.21      3.99 o 
  -7   0   7        3.81        8.88      3.97 o 
  -6   0   7       12.83       19.02      3.89 o 
  -5   0   7     1050.97     1089.19     25.67 o 
  -4   0   7       85.18       96.95      4.11 o 
  -3   0   7       55.74       55.97      3.50 o 
  -2   0   7      872.52      799.08      6.28 o 
  -1   0   7       50.90       59.09      3.73 o 
   0   0   7      344.84      374.40      6.27 o 
   1   0   7     1933.69     1876.92     26.14 o 
   2   0   7     1381.87     1364.77      9.25 o 
   3   0   7       31.60       33.10      4.25 o 
   4   0   7      171.95      152.94      4.90 o 
   5   0   7      404.07      404.36      7.05 o 
   6   0   7       75.26       74.52      5.16 o 
   7   0   7        1.59        4.95      5.62 o 
  -8   1   7       36.07       23.52      4.52 o 
  -7   1   7       16.07       19.81      3.96 o 
  -6   1   7       61.92       66.68      3.77 o 
  -5   1   7        2.87        4.27      3.57 o 
  -4   1   7      122.86      126.97      3.87 o 
  -3   1   7      186.25      177.21      3.87 o 
  -2   1   7      939.85      907.28      6.38 o 
  -1   1   7      136.90      141.47      3.38 o 
   0   1   7       32.75       26.70      2.99 o 
   1   1   7      808.96      807.95     18.19 o 
   2   1   7      271.68      253.81      5.13 o 
   3   1   7        1.34        6.35      4.23 o 
   4   1   7       96.35       95.60      4.63 o 
   5   1   7       79.73       88.30      4.63 o 
   6   1   7        3.87        6.88      4.31 o 
   7   1   7        4.55        1.38      4.87 o 
  -8   2   7        1.95        3.30      4.73 o 
  -7   2   7        2.60        3.44      3.95 o 
  -6   2   7      300.75      316.85      4.49 o 
  -5   2   7      641.78      651.04      5.88 o 
  -4   2   7       66.72       72.88      3.62 o 
  -3   2   7       25.65       29.19      2.92 o 
  -2   2   7      552.57      544.12     12.59 o 
  -1   2   7      197.34      192.52      3.56 o 
   0   2   7      429.60      441.13      7.93 o 
   1   2   7       72.02       61.76      3.40 o 
   2   2   7       48.22       52.49      3.55 o 
   3   2   7        0.51        5.71      3.74 o 
   4   2   7        1.14        2.05      3.99 o 
   5   2   7       69.08       70.51      4.09 o 
   6   2   7       40.42       36.00      4.39 o 
  -8   3   7        8.35        5.63      4.50 o 
  -7   3   7        0.54       -0.67      4.03 o 
  -6   3   7      231.63      219.42      7.77 o 
  -5   3   7      626.73      632.34     10.07 o 
  -4   3   7      433.02      432.74      3.86 o 
  -3   3   7      245.51      239.06      4.17 o 
  -2   3   7      244.09      217.92      5.02 o 
  -1   3   7      643.13      636.27     18.31 o 
   0   3   7       77.16       69.58      3.09 o 
   1   3   7      198.69      184.38      4.94 o 
   2   3   7     1271.20     1276.18     19.57 o 
   3   3   7       23.93       25.58      3.64 o 
   4   3   7        0.48        4.09      4.00 o 
   5   3   7       35.65       35.80      4.26 o 
   6   3   7        1.59        2.41      4.32 o 
  -7   4   7       18.53       20.58      4.40 o 
  -6   4   7      199.06      191.13      6.06 o 
  -5   4   7      279.22      286.44      7.00 o 
  -4   4   7       71.55       72.30      3.11 o 
  -3   4   7       19.62       21.54      2.95 o 
  -2   4   7     1198.42     1181.12     31.38 o 
  -1   4   7      520.37      488.60      6.37 o 
   0   4   7       29.62       34.07      3.08 o 
   1   4   7      100.94      109.47      3.85 o 
   2   4   7       75.57       83.50      3.60 o 
   3   4   7        3.00        9.62      3.60 o 
   4   4   7       22.29       22.08      3.80 o 
   5   4   7       41.57       44.70      4.79 o 
  -7   5   7        1.44        1.56      4.20 o 
  -6   5   7       14.59       17.68      3.28 o 
  -5   5   7      121.99      138.19      6.05 o 
  -4   5   7        3.85        4.02      2.98 o 
  -3   5   7       58.12       62.13      3.59 o 
  -2   5   7      181.92      190.91      4.13 o 
  -1   5   7       82.14       89.16      3.39 o 
   0   5   7        1.69        4.17      3.36 o 
   1   5   7      118.38      127.78      4.02 o 
   2   5   7       36.12       33.29      3.85 o 
   3   5   7        6.25        9.05      3.54 o 
   4   5   7       29.47       27.26      4.16 o 
  -6   6   7       38.66       32.12      3.57 o 
  -5   6   7      201.20      205.52      7.19 o 
  -4   6   7       76.75       72.96      3.74 o 
  -3   6   7        3.96        7.23      3.16 o 
  -2   6   7      129.64      122.78      5.23 o 
  -1   6   7       16.34       19.61      3.49 o 
   0   6   7        0.96        2.74      3.25 o 
   1   6   7       32.62       40.30      3.43 o 
   2   6   7       61.68       62.86      4.67 o 
   3   6   7       32.74       24.14      4.18 o 
  -5   7   7       31.09       28.49      4.12 o 
  -4   7   7        5.33        7.93      3.55 o 
  -3   7   7       14.08       13.83      3.45 o 
  -2   7   7      264.18      254.25      4.98 o 
  -1   7   7       55.34       58.00      3.61 o 
   0   7   7        0.72       -0.87      3.57 o 
   1   7   7       45.50       44.50      3.95 o 
   2   7   7       31.47       31.34      4.18 o 
  -3   8   7      135.02      110.43      4.18 o 
  -2   8   7       93.51       85.23      4.30 o 
  -1   8   7       13.65       12.12      3.79 o 
   0   8   7        0.63        0.84      4.00 o 
   0  -9   8       29.16       20.92      7.70 o 
   1  -9   8      118.54       95.62     30.39 o 
   2  -9   8      174.39      153.96     48.56 o 
   3  -9   8       19.74       10.62      4.53 o 
  -2  -8   8       50.77       43.82     15.12 o 
  -1  -8   8       95.87       84.52     23.03 o 
   0  -8   8        8.86        8.21      4.93 o 
   1  -8   8      127.31      142.12      4.73 o 
   2  -8   8      214.06      229.16      4.80 o 
   3  -8   8        2.05        3.79      3.94 o 
   4  -8   8        0.65        2.52      4.00 o 
   5  -8   8       65.04       46.17      4.60 o 
  -3  -7   8        1.38       -2.11      5.28 o 
  -2  -7   8       11.73       13.85      4.08 o 
  -1  -7   8       71.61       85.52      4.91 o 
   0  -7   8        6.90        8.44      4.58 o 
   1  -7   8      141.95      149.27      4.72 o 
   2  -7   8      211.24      224.06      4.51 o 
   3  -7   8       24.32       25.85      3.91 o 
   4  -7   8       15.90       23.56      3.75 o 
   5  -7   8      203.83      205.95      5.20 o 
   6  -7   8       88.79       89.27      4.73 o 
  -4  -6   8        1.34        2.80      4.77 o 
  -3  -6   8       50.72       49.67      4.91 o 
  -2  -6   8      225.43      245.85      4.63 o 
  -1  -6   8       11.05       13.30      4.64 o 
   0  -6   8        4.30        9.27      4.26 o 
   1  -6   8       22.18       28.34      4.31 o 
   2  -6   8      114.43      123.45      4.89 o 
   3  -6   8       87.74       85.40      4.00 o 
   4  -6   8      299.15      292.64      4.60 o 
   5  -6   8      294.79      301.17      5.43 o 
   6  -6   8      148.05      149.70      8.45 o 
  -5  -5   8       71.69       74.02      5.19 o 
  -4  -5   8        1.01        3.00      4.77 o 
  -3  -5   8       72.00       69.68      4.76 o 
  -2  -5   8      562.13      609.19      9.27 o 
  -1  -5   8     1053.63     1088.87     27.46 o 
   0  -5   8      294.15      300.71      6.17 o 
   1  -5   8      140.63      148.50      4.69 o 
   2  -5   8      422.49      421.55      8.01 o 
   3  -5   8       85.00       93.96      3.76 o 
   4  -5   8       67.99       65.20      3.96 o 
   5  -5   8      230.71      244.72      4.41 o 
   6  -5   8      145.24      152.07      4.53 o 
   7  -5   8        1.74        4.17      5.08 o 
  -6  -4   8       28.48       27.04      4.77 o 
  -5  -4   8      333.85      310.12     10.31 o 
  -4  -4   8       38.23       39.39      4.32 o 
  -3  -4   8       39.95       42.28      4.31 o 
  -2  -4   8      923.39      897.60     12.73 o 
  -1  -4   8       32.77       34.50      4.37 o 
   0  -4   8      372.75      374.36      6.03 o 
   1  -4   8      261.19      243.68      9.65 o 
   2  -4   8      532.99      493.07      7.01 o 
   3  -4   8      435.34      434.78      4.93 o 
   4  -4   8       60.62       55.90      3.86 o 
   5  -4   8       65.45       71.20      4.01 o 
   6  -4   8      131.95      135.00      4.65 o 
   7  -4   8        8.60        9.47      4.83 o 
  -6  -3   8       33.11       33.53      4.45 o 
  -5  -3   8      184.86      185.11      4.90 o 
  -4  -3   8       32.37       22.27      4.09 o 
  -3  -3   8      532.36      509.08     11.52 o 
  -2  -3   8      961.39      940.01      8.89 o 
  -1  -3   8      452.05      402.45      7.94 o 
   0  -3   8       75.66       93.31      4.76 o 
   1  -3   8      103.11      108.26      4.58 o 
   2  -3   8     1215.63     1213.90     17.25 o 
   3  -3   8       93.90       94.05      4.04 o 
   4  -3   8        5.35        4.91      3.61 o 
   5  -3   8       51.94       56.53      4.17 o 
   6  -3   8       23.39       24.20      4.43 o 
   7  -3   8       38.22       36.98      7.37 o 
  -7  -2   8        2.91        6.97      3.75 o 
  -6  -2   8      124.66      119.47      3.85 o 
  -5  -2   8      488.80      473.87     17.92 o 
  -4  -2   8       16.74       15.64      3.84 o 
  -3  -2   8      168.18      172.77     10.64 o 
  -2  -2   8      902.17      891.27     14.14 o 
  -1  -2   8      613.35      571.13     11.57 o 
   0  -2   8      379.83      380.56      7.03 o 
   1  -2   8      780.35      751.08      7.56 o 
   2  -2   8      590.78      557.13      6.40 o 
   3  -2   8        4.70        2.96      3.96 o 
   4  -2   8        0.41       -1.62      4.11 o 
   5  -2   8      106.32      112.19      4.88 o 
   6  -2   8      458.53      450.80      6.76 o 
   7  -2   8       15.45       19.61      5.67 o 
  -7  -1   8        1.40        1.60      3.98 o 
  -6  -1   8      250.94      249.39      7.99 o 
  -5  -1   8      402.22      410.67     12.77 o 
  -4  -1   8      217.37      224.77      7.35 o 
  -3  -1   8       33.56       34.38      5.62 o 
  -2  -1   8     1398.91     1422.65     13.05 o 
  -1  -1   8      186.14      175.18      4.59 o 
   0  -1   8      255.77      260.80      5.34 o 
   1  -1   8      412.58      378.73      6.08 o 
   2  -1   8     1826.63     1808.11     10.97 o 
   3  -1   8      278.75      272.73     11.80 o 
   4  -1   8        3.17        6.45      4.74 o 
   5  -1   8      240.90      240.36      5.47 o 
   6  -1   8      215.72      204.20      5.46 o 
   7  -1   8        4.44        6.50      5.42 o 
  -7   0   8        6.55       11.90      4.69 o 
  -6   0   8      144.58      148.22      4.13 o 
  -5   0   8      108.40      126.85      3.91 o 
  -4   0   8      137.64      133.48      4.09 o 
  -3   0   8        0.67        0.93      3.27 o 
  -2   0   8       80.88       54.39      4.12 o 
  -1   0   8        1.51        3.24      3.29 o 
   0   0   8        7.32        9.64      3.22 o 
   1   0   8       18.14       16.83      3.99 o 
   2   0   8      517.23      552.36      6.46 o 
   3   0   8       89.06       87.92      4.70 o 
   4   0   8        2.91        5.11      4.38 o 
   5   0   8      338.68      337.12      8.07 o 
   6   0   8       91.35      100.56      5.44 o 
   7   0   8        0.22        3.04      5.38 o 
  -7   1   8        0.43       -1.41      4.01 o 
  -6   1   8        8.33        9.55      3.71 o 
  -5   1   8       35.65       31.49      3.75 o 
  -4   1   8       34.17       40.79      4.72 o 
  -3   1   8       97.78       98.28      3.92 o 
  -2   1   8       58.82       54.07      3.78 o 
  -1   1   8     1037.82      997.41      6.55 o 
   0   1   8       88.28       90.15      3.83 o 
   1   1   8       77.48       76.89      3.81 o 
   2   1   8      454.40      465.71      5.75 o 
   3   1   8        8.84        9.61      4.97 o 
   4   1   8        1.93        3.96      4.37 o 
   5   1   8      127.19      132.78      5.12 o 
   6   1   8       64.11       69.86      5.39 o 
   7   1   8        3.44        2.57      5.60 o 
  -7   2   8       44.34       42.29      4.43 o 
  -6   2   8       37.85       35.53      3.74 o 
  -5   2   8      637.95      643.12     12.24 o 
  -4   2   8      174.36      178.34      3.97 o 
  -3   2   8        0.79        3.19      2.98 o 
  -2   2   8      361.21      343.33      7.38 o 
  -1   2   8      505.69      486.04     15.22 o 
   0   2   8       12.25       15.48      3.08 o 
   1   2   8       70.59       72.13      3.31 o 
   2   2   8      460.82      464.74      9.26 o 
   3   2   8      123.69      121.75      4.63 o 
   4   2   8        2.59        4.02      4.14 o 
   5   2   8      155.68      169.95      4.98 o 
   6   2   8       56.05       48.21      5.46 o 
  -7   3   8        3.90       11.82      4.41 o 
  -6   3   8       38.28       36.84      3.86 o 
  -5   3   8      511.63      536.17      5.03 o 
  -4   3   8      261.85      262.25      3.54 o 
  -3   3   8       56.65       59.29      3.10 o 
  -2   3   8      522.00      491.33     11.69 o 
  -1   3   8      781.93      774.48     21.53 o 
   0   3   8       44.76       48.53      3.02 o 
   1   3   8      379.63      407.97      8.62 o 
   2   3   8      470.65      469.90      6.18 o 
   3   3   8       22.87       21.11      3.42 o 
   4   3   8        6.35        8.98      4.12 o 
   5   3   8       17.95       20.46      4.61 o 
   6   3   8        4.42        4.83      4.81 o 
  -7   4   8        1.50        2.81      4.33 o 
  -6   4   8       64.92       69.49      4.25 o 
  -5   4   8      298.58      313.07     12.47 o 
  -4   4   8       64.43       64.20      3.29 o 
  -3   4   8       27.68       31.62      2.93 o 
  -2   4   8      443.77      430.22     18.22 o 
  -1   4   8      116.65      118.23      6.45 o 
   0   4   8        0.60        1.94      3.08 o 
   1   4   8        9.68       10.96      3.44 o 
   2   4   8       28.14       37.07      3.55 o 
   3   4   8       13.23       13.13      3.71 o 
   4   4   8        6.71        7.98      3.98 o 
   5   4   8       25.69       31.97      4.78 o 
  -7   5   8        0.25        3.29      4.31 o 
  -6   5   8       24.35       26.87      3.66 o 
  -5   5   8      298.86      281.87      9.91 o 
  -4   5   8      109.77      104.38      5.77 o 
  -3   5   8        0.34        4.28      3.06 o 
  -2   5   8      116.24      119.38      3.60 o 
  -1   5   8      229.57      243.68      7.63 o 
   0   5   8       18.98       25.23      3.35 o 
   1   5   8       21.52       24.74      3.34 o 
   2   5   8      116.46      119.64      5.23 o 
   3   5   8       10.76        7.73      3.90 o 
   4   5   8       16.51       15.20      4.20 o 
  -6   6   8       52.10       47.22      4.21 o 
  -5   6   8       81.93       85.79      3.65 o 
  -4   6   8        1.83        4.09      3.76 o 
  -3   6   8        3.82        3.70      3.23 o 
  -2   6   8      114.09      117.35      3.47 o 
  -1   6   8      111.72      106.20      3.64 o 
   0   6   8        0.19        0.80      3.25 o 
   1   6   8       34.18       39.00      3.68 o 
   2   6   8       73.27       70.23      4.67 o 
   3   6   8       13.21        9.77      4.16 o 
  -5   7   8       81.30       88.36     10.75 o 
  -4   7   8        3.32        5.09      3.54 o 
  -3   7   8       17.86       17.43      3.58 o 
  -2   7   8       69.09       71.35      3.75 o 
  -1   7   8       31.00       32.70      3.85 o 
   0   7   8        0.13        2.06      3.80 o 
   1   7   8       23.32       24.39      3.81 o 
   1  -9   9       35.49       44.02     13.06 o 
   2  -9   9       83.20       80.63      5.72 o 
  -2  -8   9       53.54       50.53      9.64 o 
  -1  -8   9       45.37       43.84      5.36 o 
   0  -8   9        8.89        8.34      4.99 o 
   1  -8   9       15.55       17.82      5.02 o 
   2  -8   9      191.77      190.72      5.67 o 
   3  -8   9       27.43       26.08      4.70 o 
   4  -8   9       24.08       29.53      4.61 o 
  -3  -7   9       51.76       30.82     17.10 o 
  -2  -7   9       59.47       60.87      7.21 o 
  -1  -7   9      144.75      161.79      9.56 o 
   0  -7   9        0.41        3.04      4.64 o 
   1  -7   9        9.96       10.30      4.62 o 
   2  -7   9      256.81      280.62      6.61 o 
   3  -7   9      143.55      147.86      4.75 o 
   4  -7   9        0.40        1.88      4.06 o 
   5  -7   9      191.79      193.46      4.96 o 
  -4  -6   9       21.93       27.05      5.75 o 
  -3  -6   9        1.34        6.14      5.67 o 
  -2  -6   9        7.85       13.03      4.49 o 
  -1  -6   9      283.88      289.47     19.86 o 
   0  -6   9       31.84       35.39      4.59 o 
   1  -6   9       38.38       44.66      4.86 o 
   2  -6   9      821.81      864.48     15.76 o 
   3  -6   9      222.55      196.07      5.08 o 
   4  -6   9        3.24        0.18      4.03 o 
   5  -6   9      337.39      342.45      7.26 o 
   6  -6   9      196.66      211.36     10.00 o 
  -5  -5   9      144.44      148.78      5.52 o 
  -4  -5   9       59.44       48.83      5.58 o 
  -3  -5   9       85.13       82.98      5.14 o 
  -2  -5   9        7.06        2.09      5.80 o 
  -1  -5   9      920.93      952.60     11.17 o 
   0  -5   9      102.18       99.15      4.76 o 
   1  -5   9       13.66       18.89      4.14 o 
   2  -5   9      704.62      774.10     11.85 o 
   3  -5   9      134.26      126.10      4.18 o 
   4  -5   9        0.93        4.99      3.86 o 
   5  -5   9      264.68      271.46      6.44 o 
   6  -5   9      153.83      157.60      5.05 o 
   7  -5   9       10.96       13.92      5.29 o 
  -6  -4   9        0.87        4.04      4.41 o 
  -5  -4   9      236.22      209.94      9.95 o 
  -4  -4   9       16.73       20.48      4.32 o 
  -3  -4   9      497.48      461.72      8.49 o 
  -2  -4   9      309.16      315.47      6.74 o 
  -1  -4   9        8.11        8.53      6.49 o 
   0  -4   9       34.17       40.62      4.68 o 
   1  -4   9      295.46      317.22      9.52 o 
   2  -4   9      446.09      443.82      6.65 o 
   3  -4   9        1.83        4.62      3.67 o 
   4  -4   9       87.53       88.57      4.16 o 
   5  -4   9      210.29      211.53      4.79 o 
   6  -4   9       74.71       74.27      5.16 o 
   7  -4   9        0.28        0.81      5.07 o 
  -6  -3   9       55.45       54.50      4.60 o 
  -5  -3   9      203.16      212.12      5.02 o 
  -4  -3   9       33.08       35.03      4.22 o 
  -3  -3   9        6.17        9.34      4.37 o 
  -2  -3   9     2210.97     2160.36     50.29 o 
  -1  -3   9     1212.50     1149.75     11.30 o 
   0  -3   9      150.86      155.77      8.30 o 
   1  -3   9      233.41      228.45      5.09 o 
   2  -3   9      181.39      177.60      4.49 o 
   3  -3   9      147.79      132.65      4.55 o 
   4  -3   9      157.70      157.50      4.34 o 
   5  -3   9        4.38        6.19      5.14 o 
   6  -3   9        2.36        5.67      5.43 o 
   7  -3   9       28.95       22.93      5.52 o 
  -7  -2   9       10.85       14.49      4.08 o 
  -6  -2   9       72.83       72.75      6.77 o 
  -5  -2   9      591.29      581.09     13.35 o 
  -4  -2   9       25.92       25.37      3.85 o 
  -3  -2   9      259.03      264.07      5.43 o 
  -2  -2   9     1615.97     1559.83     39.03 o 
  -1  -2   9     1268.97     1229.88     30.25 o 
   0  -2   9       85.84       77.61      5.26 o 
   1  -2   9      233.02      219.71      5.42 o 
   2  -2   9       88.82       77.74      4.63 o 
   3  -2   9     1176.98     1145.16     15.64 o 
   4  -2   9       15.33       14.49      4.35 o 
   5  -2   9       41.43       39.52      5.07 o 
   6  -2   9      226.55      238.86      6.19 o 
   7  -2   9        1.46        5.09      5.80 o 
  -7  -1   9        8.03        6.33      3.70 o 
  -6  -1   9       32.91       40.45      3.55 o 
  -5  -1   9      360.07      349.94      6.85 o 
  -4  -1   9        3.53        2.58      3.35 o 
  -3  -1   9      383.58      380.63      5.16 o 
  -2  -1   9      632.00      660.31     13.57 o 
  -1  -1   9      306.03      258.09      5.03 o 
   0  -1   9       26.23       37.27      4.15 o 
   1  -1   9       12.13       14.75      3.67 o 
   2  -1   9      918.45      887.40     33.64 o 
   3  -1   9      262.52      269.86      5.31 o 
   4  -1   9       89.79       94.87      4.59 o 
   5  -1   9        0.95        4.82      5.58 o 
   6  -1   9       79.26       77.07      5.31 o 
   7  -1   9        0.36        2.94      5.50 o 
  -7   0   9        4.18        4.11      3.63 o 
  -6   0   9       45.64       44.21      4.36 o 
  -5   0   9      164.86      171.06      4.07 o 
  -4   0   9        2.12        0.83      3.63 o 
  -3   0   9        4.93        7.07      3.65 o 
  -2   0   9       26.77       19.85      3.59 o 
  -1   0   9      142.60      123.03      4.25 o 
   0   0   9      239.36      257.58      4.56 o 
   1   0   9        8.76        9.35      3.73 o 
   2   0   9      864.88      820.41     10.70 o 
   3   0   9      159.06      160.73      5.01 o 
   4   0   9        2.20        2.79      4.44 o 
   5   0   9       39.07       46.27      4.87 o 
   6   0   9      201.96      215.23      7.11 o 
   7   0   9        7.70       10.72      5.73 o 
  -7   1   9        0.45        2.09      4.28 o 
  -6   1   9       12.21       11.50      3.78 o 
  -5   1   9      239.87      259.47      4.81 o 
  -4   1   9      829.79      911.28     21.38 o 
  -3   1   9        0.97        4.76      3.54 o 
  -2   1   9      235.21      231.19      5.53 o 
  -1   1   9      187.55      164.91      5.60 o 
   0   1   9        1.20        2.52      3.53 o 
   1   1   9       14.52       18.54      3.85 o 
   2   1   9      677.65      723.68     12.17 o 
   3   1   9      203.46      205.26      5.23 o 
   4   1   9        2.98        0.95      4.47 o 
   5   1   9      104.86       99.30      5.21 o 
   6   1   9      191.71      184.63      6.06 o 
  -7   2   9       11.39        9.54      4.17 o 
  -6   2   9       28.43       28.09      3.87 o 
  -5   2   9      132.49      141.42      4.22 o 
  -4   2   9       64.14       65.11      4.07 o 
  -3   2   9       39.55       48.49      3.65 o 
  -2   2   9      289.82      272.43      3.84 o 
  -1   2   9      486.94      476.10     11.73 o 
   0   2   9       22.61       23.61      3.10 o 
   1   2   9        0.57        0.47      3.37 o 
   2   2   9      623.66      628.79     15.01 o 
   3   2   9      105.11       96.25      5.28 o 
   4   2   9        2.16        3.15      4.65 o 
   5   2   9      149.38      152.05      5.48 o 
   6   2   9       28.35       25.72      5.47 o 
  -7   3   9        1.99        7.01      4.20 o 
  -6   3   9       45.98       50.85      6.29 o 
  -5   3   9      197.97      208.01      6.42 o 
  -4   3   9       87.31       97.45      3.21 o 
  -3   3   9        0.38        3.29      2.89 o 
  -2   3   9      121.70      118.90      4.18 o 
  -1   3   9      523.22      511.76     20.07 o 
   0   3   9        1.12        3.24      3.15 o 
   1   3   9      163.88      160.78      4.52 o 
   2   3   9       65.91       76.32      3.72 o 
   3   3   9       61.44       59.03      4.20 o 
   4   3   9        2.54        0.08      4.31 o 
   5   3   9       17.99       21.85      6.10 o 
  -7   4   9        1.19        1.14      4.38 o 
  -6   4   9        0.67        4.87      3.97 o 
  -5   4   9      250.84      255.22      5.12 o 
  -4   4   9      238.65      239.35      7.56 o 
  -3   4   9      134.91      133.50      6.34 o 
  -2   4   9      196.72      189.90      3.68 o 
  -1   4   9       51.51       50.18      3.26 o 
   0   4   9       24.02       26.06      3.21 o 
   1   4   9       81.85       79.56      4.42 o 
   2   4   9      146.54      154.53      3.92 o 
   3   4   9      111.26       96.80      6.44 o 
   4   4   9        2.79        4.19      4.72 o 
  -6   5   9       26.47       21.28      3.55 o 
  -5   5   9      295.30      292.74     12.68 o 
  -4   5   9      106.39      105.77      7.29 o 
  -3   5   9       53.34       52.98      3.31 o 
  -2   5   9      239.73      250.42      8.55 o 
  -1   5   9      352.71      371.46     12.27 o 
   0   5   9       89.16       81.95      3.69 o 
   1   5   9       12.00       14.58      3.40 o 
   2   5   9       34.16       37.45      3.81 o 
   3   5   9       10.00       11.37      4.03 o 
   4   5   9        2.60        2.69      4.43 o 
  -5   6   9       35.87       44.85      3.67 o 
  -4   6   9       15.99       18.91      3.64 o 
  -3   6   9        3.89        5.52      3.28 o 
  -2   6   9       14.13       15.54      3.35 o 
  -1   6   9       85.10       91.70      4.76 o 
   0   6   9       34.57       35.30      3.63 o 
   1   6   9        3.42        3.78      3.87 o 
   2   6   9       24.99       26.51      4.15 o 
  -4   7   9       44.05       42.56      4.36 o 
  -3   7   9       11.08       10.98      3.59 o 
  -2   7   9        0.42        2.69      3.56 o 
  -1   7   9       17.56       17.88      3.74 o 
   0   7   9        0.19        1.71      3.89 o 
   1   7   9        1.04       -0.77      4.10 o 
  -1  -8  10       81.98       73.04     12.27 o 
   0  -8  10       29.62       28.57      5.40 o 
   1  -8  10       80.96       91.17      5.40 o 
   2  -8  10      283.69      292.35     11.20 o 
   3  -8  10       96.70       69.64     24.44 o 
   4  -8  10        8.61        8.97      4.95 o 
  -3  -7  10        5.67       -2.33      7.27 o 
  -2  -7  10       84.24       84.58      5.25 o 
  -1  -7  10      290.43      310.79     18.12 o 
   0  -7  10      156.61      161.37      6.97 o 
   1  -7  10       41.22       36.24      4.85 o 
   2  -7  10      303.82      317.28      5.80 o 
   3  -7  10       90.08       93.44      4.78 o 
   4  -7  10        0.31        1.30      4.08 o 
   5  -7  10       85.79       79.96      4.96 o 
  -4  -6  10       40.74       29.65      6.90 o 
  -3  -6  10        5.04        6.38      6.84 o 
  -2  -6  10      109.07      104.54      7.02 o 
  -1  -6  10      214.32      243.43     19.04 o 
   0  -6  10       43.30       53.74      4.63 o 
   1  -6  10        0.51        3.63      4.46 o 
   2  -6  10      364.80      386.92     12.79 o 
   3  -6  10       76.43       82.83      4.25 o 
   4  -6  10       12.14       12.28      4.15 o 
   5  -6  10      104.46      116.83      4.74 o 
   6  -6  10      144.18      127.98      5.37 o 
  -5  -5  10       21.37       16.08      5.07 o 
  -4  -5  10       29.76       33.80      5.08 o 
  -3  -5  10        3.14        1.42      5.20 o 
  -2  -5  10       98.90       95.61      6.86 o 
  -1  -5  10      153.63      163.19     10.19 o 
   0  -5  10      264.68      287.84      5.20 o 
   1  -5  10       20.82       16.67      4.24 o 
   2  -5  10       44.90       53.72      4.34 o 
   3  -5  10      167.90      172.34      4.60 o 
   4  -5  10       23.08       24.31      4.05 o 
   5  -5  10      169.35      182.41      4.65 o 
   6  -5  10      123.27      129.09      4.72 o 
  -6  -4  10       11.36        6.48      4.89 o 
  -5  -4  10      184.45      164.66     13.18 o 
  -4  -4  10        6.60       14.35      4.91 o 
  -3  -4  10        5.42        8.33      4.80 o 
  -2  -4  10       32.73       31.39      6.39 o 
  -1  -4  10      249.47      262.29      7.49 o 
   0  -4  10      443.77      465.20      9.92 o 
   1  -4  10      144.89      148.56      7.57 o 
   2  -4  10      547.95      577.22     12.35 o 
   3  -4  10      369.47      384.64      6.75 o 
   4  -4  10       10.37       10.12      4.13 o 
   5  -4  10      124.11      122.66      4.77 o 
   6  -4  10      130.98      124.46      5.78 o 
   7  -4  10       22.16       22.01      6.38 o 
  -6  -3  10        0.35        1.30      4.47 o 
  -5  -3  10      226.93      232.39      9.87 o 
  -4  -3  10      552.40      513.03     14.97 o 
  -3  -3  10       39.24       32.41      4.73 o 
  -2  -3  10        1.66        3.83      5.34 o 
  -1  -3  10      862.64      850.49     10.01 o 
   0  -3  10        2.74       -0.45      6.17 o 
   1  -3  10        5.13        7.28      5.07 o 
   2  -3  10     1183.83     1162.22      8.60 o 
   3  -3  10       77.66       80.24      4.98 o 
   4  -3  10        2.81        4.86      4.60 o 
   5  -3  10        1.64        3.92      5.10 o 
   6  -3  10      171.11      167.69      5.75 o 
   7  -3  10       59.81       52.65      5.83 o 
  -6  -2  10        5.47        7.75      4.07 o 
  -5  -2  10      137.76      140.10      3.84 o 
  -4  -2  10      263.52      280.61      8.58 o 
  -3  -2  10      287.25      258.16      4.98 o 
  -2  -2  10      535.76      538.47      8.62 o 
  -1  -2  10     1380.07     1298.46     17.51 o 
   0  -2  10      138.47      123.60      5.05 o 
   1  -2  10        2.13        3.34      4.23 o 
   2  -2  10      426.83      418.33      6.22 o 
   3  -2  10      110.36      104.81      5.85 o 
   4  -2  10       11.68       12.88      4.74 o 
   5  -2  10       95.86       92.44      5.02 o 
   6  -2  10       45.91       44.32      5.61 o 
   7  -2  10       31.29       20.88      6.17 o 
  -7  -1  10       43.36       41.05      3.95 o 
  -6  -1  10       22.04       24.53      3.41 o 
  -5  -1  10      302.18      278.83      4.19 o 
  -4  -1  10      157.48      159.01      4.69 o 
  -3  -1  10      242.89      243.19      3.80 o 
  -2  -1  10      981.11     1020.51     22.17 o 
  -1  -1  10     1507.55     1462.28     31.75 o 
   0  -1  10      201.97      210.30      4.36 o 
   1  -1  10      188.18      183.98      4.57 o 
   2  -1  10      168.85      152.73      7.70 o 
   3  -1  10       23.74       19.15      4.41 o 
   4  -1  10        0.29        1.38      4.27 o 
   5  -1  10       34.78       32.53      4.82 o 
   6  -1  10       36.68       41.82      5.39 o 
  -7   0  10        1.40        4.31      3.82 o 
  -6   0  10       10.21       13.24      4.07 o 
  -5   0  10      490.24      498.87      9.90 o 
  -4   0  10      156.12      167.42      3.98 o 
  -3   0  10      148.04      143.65      4.21 o 
  -2   0  10      763.16      758.77     16.73 o 
  -1   0  10     1940.74     1966.94     74.89 o 
   0   0  10       16.12       17.87      3.74 o 
   1   0  10       54.75       50.67      4.08 o 
   2   0  10      330.76      310.78      5.45 o 
   3   0  10      728.10      721.27     27.83 o 
   4   0  10       32.17       36.96      4.52 o 
   5   0  10        7.12        7.15      4.77 o 
   6   0  10       56.20       60.14      5.56 o 
  -7   1  10       21.08       22.97      4.49 o 
  -6   1  10       13.01       13.18      3.98 o 
  -5   1  10      529.79      557.13     15.11 o 
  -4   1  10      109.58      113.90      3.81 o 
  -3   1  10        0.96        1.99      4.16 o 
  -2   1  10      339.36      312.84      5.42 o 
  -1   1  10       86.11       74.87      4.45 o 
   0   1  10      205.05      208.86      4.63 o 
   1   1  10        1.57        3.12      3.76 o 
   2   1  10      307.46      310.93      6.69 o 
   3   1  10      286.51      291.22     17.86 o 
   4   1  10        7.80        7.62      5.36 o 
   5   1  10        6.49        5.81      4.95 o 
   6   1  10       84.53       87.10      5.85 o 
  -7   2  10        3.67       11.11      4.29 o 
  -6   2  10        0.69       -1.31      4.16 o 
  -5   2  10       33.40       44.10      4.05 o 
  -4   2  10       74.95       79.80      4.24 o 
  -3   2  10        2.14        6.87      3.73 o 
  -2   2  10      142.33      137.41      4.97 o 
  -1   2  10       15.55       17.71      3.12 o 
   0   2  10       18.70       18.08      3.27 o 
   1   2  10        0.35        1.85      3.42 o 
   2   2  10      247.99      258.68      6.73 o 
   3   2  10       38.11       37.79      5.78 o 
   4   2  10        1.02        3.59      4.91 o 
   5   2  10        2.19        7.20      5.05 o 
  -7   3  10        2.17        5.15      4.29 o 
  -6   3  10       66.68       67.13      4.08 o 
  -5   3  10      201.33      202.30      4.48 o 
  -4   3  10      207.74      218.72      4.19 o 
  -3   3  10        5.05       10.88      3.49 o 
  -2   3  10       14.57       19.57      3.10 o 
  -1   3  10       25.27       26.01      3.17 o 
   0   3  10       67.96       68.64      3.52 o 
   1   3  10       25.96       37.54      4.10 o 
   2   3  10       17.08       20.75      3.44 o 
   3   3  10       63.58       70.60      4.30 o 
   4   3  10        1.82        6.06      4.70 o 
   5   3  10        9.27       14.28      5.46 o 
  -6   4  10        5.47        5.18      4.19 o 
  -5   4  10      109.82      108.43      4.27 o 
  -4   4  10      164.37      176.30      5.02 o 
  -3   4  10       90.10       92.33      3.46 o 
  -2   4  10       36.86       40.24      3.25 o 
  -1   4  10      230.49      230.05      5.81 o 
   0   4  10      194.84      191.97      6.57 o 
   1   4  10       13.05       14.90      3.45 o 
   2   4  10      268.52      270.04      4.68 o 
   3   4  10      102.13       97.63      4.14 o 
   4   4  10       14.84       13.02      5.10 o 
  -6   5  10        9.56       13.58      4.66 o 
  -5   5  10       76.14       75.87      3.65 o 
  -4   5  10       76.36       74.60      6.37 o 
  -3   5  10       21.47       28.24      3.35 o 
  -2   5  10      103.70      110.14      3.47 o 
  -1   5  10      334.29      335.87     12.67 o 
   0   5  10        7.82       11.57      3.43 o 
   1   5  10        3.10        2.10      3.68 o 
   2   5  10       29.45       35.91      4.72 o 
   3   5  10        1.36        2.24      4.26 o 
  -5   6  10       41.71       40.98      4.88 o 
  -4   6  10      147.80      139.11      5.50 o 
  -3   6  10       19.94       22.38      3.47 o 
  -2   6  10       18.56       16.11      3.43 o 
  -1   6  10       64.25       65.05      3.82 o 
   0   6  10       24.87       28.93      3.75 o 
   1   6  10       23.14       20.16      4.17 o 
   2   6  10       15.35       14.94      4.37 o 
  -3   7  10        0.67        0.27      3.82 o 
  -2   7  10        8.74        9.95      3.99 o 
  -1   7  10       24.69       27.20      3.91 o 
  -1  -8  11      165.01      169.75     31.74 o 
   0  -8  11       42.02       36.11      6.64 o 
   1  -8  11       81.90       88.20      6.74 o 
   2  -8  11      186.22      171.55      6.70 o 
   3  -8  11      133.33      125.28      5.86 o 
  -2  -7  11       69.40       47.11      7.77 o 
  -1  -7  11      123.45      129.44     14.54 o 
   0  -7  11        7.66        7.39      6.08 o 
   1  -7  11       68.94       56.16      5.85 o 
   2  -7  11      245.36      271.34      6.77 o 
   3  -7  11      196.68      181.26     18.56 o 
   4  -7  11        3.10        6.64      4.69 o 
   5  -7  11       18.13       22.91      4.42 o 
  -4  -6  11       26.80       20.38      6.76 o 
  -3  -6  11      106.73      100.44      7.74 o 
  -2  -6  11      124.01      112.04      7.52 o 
  -1  -6  11      130.08      135.41      5.17 o 
   0  -6  11       65.79       65.14      5.72 o 
   1  -6  11       21.20       18.09      4.62 o 
   2  -6  11      183.96      194.04     10.05 o 
   3  -6  11      113.56      121.44      5.20 o 
   4  -6  11        1.46        2.32      4.45 o 
   5  -6  11        1.77        2.34      4.54 o 
  -5  -5  11       35.59       24.70      5.56 o 
  -4  -5  11       42.26       34.05      5.51 o 
  -3  -5  11        1.30        4.50      6.72 o 
  -2  -5  11       80.46       82.97      6.83 o 
  -1  -5  11      130.60      152.33      7.16 o 
   0  -5  11      273.55      275.83      5.40 o 
   1  -5  11       30.50       30.63      4.45 o 
   2  -5  11      102.34      124.52      5.04 o 
   3  -5  11      291.35      295.98      5.24 o 
   4  -5  11       37.49       28.37      4.45 o 
   5  -5  11       39.76       40.00      4.81 o 
   6  -5  11      325.70      289.22     81.72 o 
  -5  -4  11       68.04       72.12      5.20 o 
  -4  -4  11      144.71      146.52      5.39 o 
  -3  -4  11        2.60        4.85      5.69 o 
  -2  -4  11        0.80        7.59      6.35 o 
  -1  -4  11      432.24      427.04      8.17 o 
   0  -4  11      764.59      746.58     10.77 o 
   1  -4  11       82.73       81.38      7.92 o 
   2  -4  11       68.73       93.71      4.60 o 
   3  -4  11      246.84      264.09      4.80 o 
   4  -4  11       31.14       32.31      4.07 o 
   5  -4  11       54.58       58.88      5.70 o 
   6  -4  11      222.59      200.39     13.77 o 
  -6  -3  11        3.97        4.48      3.85 o 
  -5  -3  11       29.62       28.77      4.95 o 
  -4  -3  11      247.77      227.90      8.74 o 
  -3  -3  11        0.38        4.14      4.52 o 
  -2  -3  11       37.71       36.87      5.19 o 
  -1  -3  11      182.42      162.38      6.98 o 
   0  -3  11      211.22      210.89      7.73 o 
   1  -3  11      147.34      146.09      5.97 o 
   2  -3  11      140.48      152.35      5.51 o 
   3  -3  11      623.26      608.68     16.24 o 
   4  -3  11        6.57        6.13      4.59 o 
   5  -3  11       40.05       40.20      5.33 o 
   6  -3  11      193.43      189.87     10.91 o 
  -6  -2  11        0.33        0.73      3.76 o 
  -5  -2  11       98.03       97.94      4.35 o 
  -4  -2  11       64.63       75.36      4.44 o 
  -3  -2  11       60.71       65.14      4.48 o 
  -2  -2  11        1.19        2.73      4.53 o 
  -1  -2  11     1101.29     1117.28      8.26 o 
   0  -2  11      134.00      129.20      5.04 o 
   1  -2  11       23.01       21.08      5.35 o 
   2  -2  11      598.50      579.88     11.24 o 
   3  -2  11      372.95      377.60      6.30 o 
   4  -2  11        9.61       12.31      5.05 o 
   5  -2  11       62.80       61.75      4.92 o 
   6  -2  11        3.55        3.41      5.08 o 
  -6  -1  11        7.50       11.90      3.73 o 
  -5  -1  11      328.33      336.64     13.02 o 
  -4  -1  11      762.17      746.28     18.11 o 
  -3  -1  11       14.28       14.26      3.34 o 
  -2  -1  11       28.10       33.99      3.36 o 
  -1  -1  11     1398.30     1398.48     20.20 o 
   0  -1  11      516.93      498.23     10.64 o 
   1  -1  11       96.68       99.61      4.04 o 
   2  -1  11      936.40      890.86     39.65 o 
   3  -1  11       19.42       22.77      4.35 o 
   4  -1  11       48.62       42.32      4.69 o 
   5  -1  11       23.84       27.88      5.01 o 
   6  -1  11       77.01       66.20      6.18 o 
  -7   0  11        2.25        1.98      3.99 o 
  -6   0  11       14.74       17.82      4.02 o 
  -5   0  11      217.36      235.40      4.43 o 
  -4   0  11      869.63      890.46     17.17 o 
  -3   0  11       66.36       75.09      3.79 o 
  -2   0  11      351.45      366.66      5.34 o 
  -1   0  11     1326.88     1322.57     16.06 o 
   0   0  11      151.14      152.75      4.29 o 
   1   0  11       51.04       48.42      3.64 o 
   2   0  11      360.94      362.58      6.14 o 
   3   0  11      107.55       96.55      5.16 o 
   4   0  11       13.70       17.22      5.67 o 
   5   0  11        0.50        2.80      5.01 o 
   6   0  11       14.62       12.85      5.52 o 
  -7   1  11       10.77       10.41      4.64 o 
  -6   1  11        0.30        3.21      4.21 o 
  -5   1  11      315.88      307.98      4.76 o 
  -4   1  11       30.77       35.60      3.68 o 
  -3   1  11      324.93      322.87      4.46 o 
  -2   1  11      216.88      206.97      4.24 o 
  -1   1  11      329.51      308.45      5.21 o 
   0   1  11       94.25       91.54      4.58 o 
   1   1  11       81.84       93.12      4.22 o 
   2   1  11        4.64        5.58      4.48 o 
   3   1  11      113.61      109.06      5.00 o 
   4   1  11       20.34       19.81      4.84 o 
   5   1  11       11.40        9.25      5.06 o 
   6   1  11       16.29       20.70      5.85 o 
  -7   2  11        7.33        5.57      4.70 o 
  -6   2  11        2.02        0.49      4.32 o 
  -5   2  11       57.79       57.64      4.29 o 
  -4   2  11       60.10       66.93      3.81 o 
  -3   2  11      234.30      258.31      5.30 o 
  -2   2  11      116.80      115.31      4.31 o 
  -1   2  11      410.03      396.50      4.81 o 
   0   2  11        2.71        4.91      4.04 o 
   1   2  11       20.82       25.71      5.18 o 
   2   2  11       12.15       16.61      4.46 o 
   3   2  11      151.87      151.79      5.39 o 
   4   2  11       25.83       27.14      5.10 o 
   5   2  11        0.22        0.75      5.49 o 
  -6   3  11        3.29        2.61      4.10 o 
  -5   3  11      101.47       91.36      7.54 o 
  -4   3  11       42.31       51.48      4.09 o 
  -3   3  11       10.27       10.37      3.92 o 
  -2   3  11       37.08       39.11      3.17 o 
  -1   3  11      134.49      136.71      4.71 o 
   0   3  11        4.55        7.27      3.04 o 
   1   3  11       13.45       21.00      3.58 o 
   2   3  11       26.99       34.46      4.11 o 
   3   3  11      259.54      249.52      7.94 o 
   4   3  11       20.19       20.26      5.32 o 
  -6   4  11        0.66        1.06      4.34 o 
  -5   4  11       90.14       88.47      4.34 o 
  -4   4  11       95.41      101.48      4.32 o 
  -3   4  11        5.22        7.39      3.18 o 
  -2   4  11        3.26        5.74      3.13 o 
  -1   4  11       61.46       66.42      3.31 o 
   0   4  11       42.08       41.66      3.37 o 
   1   4  11        1.60        0.68      3.68 o 
   2   4  11      129.20      137.23      4.18 o 
   3   4  11        9.01       12.71      4.27 o 
   4   4  11       20.44       11.98      5.54 o 
  -5   5  11       28.33       26.26      4.29 o 
  -4   5  11       98.35       98.00      3.67 o 
  -3   5  11       28.56       32.93      3.56 o 
  -2   5  11       46.75       46.06      3.57 o 
  -1   5  11       22.84       28.54      3.39 o 
   0   5  11        3.94        3.92      3.90 o 
   1   5  11        7.49       10.48      3.91 o 
   2   5  11       32.07       38.76      4.36 o 
  -4   6  11      128.87      115.79      6.33 o 
  -3   6  11       25.72       19.28      3.65 o 
  -2   6  11       28.24       27.68      3.68 o 
  -1   6  11      128.20      124.86      4.19 o 
   0   6  11       83.69       74.61      4.23 o 
   1   6  11       11.93       10.41      3.99 o 
   0  -8  12       71.81       69.10      5.77 o 
   1  -8  12        1.44        2.00      5.54 o 
   2  -8  12        3.27        4.83      5.97 o 
  -2  -7  12       43.04       44.45      7.44 o 
  -1  -7  12      141.14      129.64      7.87 o 
   0  -7  12       32.26       36.58      5.23 o 
   1  -7  12        4.49       13.73      5.12 o 
   2  -7  12      146.22      150.65      6.27 o 
   3  -7  12      291.91      305.51      7.04 o 
   4  -7  12       13.63       10.32      4.67 o 
  -3  -6  12       69.87       65.40      7.75 o 
  -2  -6  12       41.58       48.41      7.14 o 
  -1  -6  12      419.54      467.25      8.84 o 
   0  -6  12      128.91      134.52      8.67 o 
   1  -6  12       38.15       33.09      4.86 o 
   2  -6  12      204.57      216.22      7.94 o 
   3  -6  12      403.26      433.90      7.36 o 
   4  -6  12       52.66       45.05      4.90 o 
   5  -6  12        2.40        3.72      4.93 o 
  -4  -5  12      147.76      114.87     32.08 o 
  -3  -5  12       20.70       16.97      7.12 o 
  -2  -5  12       79.03       79.06      6.98 o 
  -1  -5  12      255.76      251.64      7.82 o 
   0  -5  12      180.55      186.20      7.44 o 
   1  -5  12      110.08      103.64      5.32 o 
   2  -5  12      235.62      250.99      6.44 o 
   3  -5  12      635.61      648.44     14.06 o 
   4  -5  12        0.67        1.36      4.53 o 
   5  -5  12       19.98       23.91      5.08 o 
  -5  -4  12       82.76       76.23      8.47 o 
  -4  -4  12       87.14       90.84      5.66 o 
  -3  -4  12       19.22       20.03      6.11 o 
  -2  -4  12        0.45        3.90      6.49 o 
  -1  -4  12      311.82      290.23      7.78 o 
   0  -4  12       54.64       56.13      6.51 o 
   1  -4  12      175.23      191.81      7.39 o 
   2  -4  12       87.07       97.34      6.04 o 
   3  -4  12       43.23       48.08      4.77 o 
   4  -4  12       11.21       10.21      5.32 o 
   5  -4  12        0.90        0.70      6.22 o 
   6  -4  12      183.07      147.71      6.81 o 
  -5  -3  12      134.29      116.92      6.40 o 
  -4  -3  12      184.65      179.56      7.64 o 
  -3  -3  12       89.78       76.32      4.89 o 
  -2  -3  12        3.61        4.32      5.22 o 
  -1  -3  12       10.58       10.33      5.96 o 
   0  -3  12      142.61      129.11      7.07 o 
   1  -3  12      111.36      114.08      5.87 o 
   2  -3  12      154.01      162.84      5.19 o 
   3  -3  12       74.38       79.34      5.38 o 
   4  -3  12        3.25        5.89      5.19 o 
   5  -3  12       10.08       11.64      5.43 o 
   6  -3  12      199.84      184.48     14.09 o 
  -6  -2  12       14.46       15.98      4.13 o 
  -5  -2  12       66.24       69.00      4.44 o 
  -4  -2  12      286.44      304.34      7.24 o 
  -3  -2  12       60.78       59.81      4.47 o 
  -2  -2  12       87.02       77.97      4.76 o 
  -1  -2  12      210.82      200.51      5.42 o 
   0  -2  12      319.53      317.17      6.14 o 
   1  -2  12        8.22       14.02      3.94 o 
   2  -2  12        3.53        8.09      4.29 o 
   3  -2  12      250.44      242.40      6.49 o 
   4  -2  12       25.23       26.31      4.73 o 
   5  -2  12       18.14       20.53      5.55 o 
   6  -2  12       30.27       27.14      5.44 o 
  -6  -1  12        2.00        6.25      3.77 o 
  -5  -1  12       63.35       68.96      3.57 o 
  -4  -1  12       81.18       86.95      3.73 o 
  -3  -1  12       87.14       99.80      3.77 o 
  -2  -1  12        7.55        6.31      3.75 o 
  -1  -1  12      601.86      589.69      6.81 o 
   0  -1  12      320.46      333.41      5.48 o 
   1  -1  12        2.26        4.00      4.44 o 
   2  -1  12       10.13       10.67      5.26 o 
   3  -1  12      582.69      565.05     14.85 o 
   4  -1  12       69.95       65.95      4.92 o 
   5  -1  12       13.71       18.96      5.17 o 
   6  -1  12       88.23       84.01     14.17 o 
  -6   0  12        9.06        9.89      4.22 o 
  -5   0  12       50.90       52.86      4.52 o 
  -4   0  12      145.03      138.81      5.53 o 
  -3   0  12      133.25      152.33      4.19 o 
  -2   0  12       27.96       27.02      4.15 o 
  -1   0  12      523.96      554.43     19.28 o 
   0   0  12      319.54      318.62      5.52 o 
   1   0  12        1.39        1.26      4.86 o 
   2   0  12      256.58      252.59     11.94 o 
   3   0  12      297.26      274.03      6.50 o 
   4   0  12        8.69        9.35      4.81 o 
   5   0  12        0.22       -0.63      5.16 o 
  -6   1  12        8.09        9.21      4.46 o 
  -5   1  12       78.33       85.86      4.13 o 
  -4   1  12      459.50      472.75     11.46 o 
  -3   1  12      122.11      126.38      5.73 o 
  -2   1  12        1.29        2.90      3.48 o 
  -1   1  12      516.35      510.46      5.32 o 
   0   1  12      700.32      691.79      9.44 o 
   1   1  12        5.99        1.95      5.54 o 
   2   1  12      377.06      379.31      5.90 o 
   3   1  12      133.71      141.96      5.31 o 
   4   1  12       27.82       24.30      5.18 o 
   5   1  12        3.40       13.37      5.58 o 
  -6   2  12        4.95        3.05      4.55 o 
  -5   2  12       22.17       22.15      3.97 o 
  -4   2  12     1100.45     1119.14     31.03 o 
  -3   2  12        8.87       12.66      3.67 o 
  -2   2  12        0.37        1.13      3.51 o 
  -1   2  12      505.80      507.08      5.06 o 
   0   2  12       41.01       40.55      4.04 o 
   1   2  12        4.48        6.58      4.38 o 
   2   2  12       76.01       82.07      4.62 o 
   3   2  12       53.07       72.49      5.10 o 
   4   2  12       26.52       28.14      8.66 o 
   5   2  12        4.22        6.93      5.67 o 
  -6   3  12        0.33        1.91      4.37 o 
  -5   3  12       72.89       67.47      4.28 o 
  -4   3  12       11.18       19.80      4.76 o 
  -3   3  12      254.49      247.61      4.48 o 
  -2   3  12       26.26       26.58      4.05 o 
  -1   3  12      297.29      317.01      8.99 o 
   0   3  12       39.86       43.93      3.51 o 
   1   3  12        0.23        3.23      3.50 o 
   2   3  12        1.14        2.55      3.94 o 
   3   3  12       61.21       68.43      5.20 o 
   4   3  12        2.05       -3.20      5.62 o 
  -5   4  12      115.09      107.47      7.36 o 
  -4   4  12       54.91       53.61      4.73 o 
  -3   4  12        0.45        3.81      3.52 o 
  -2   4  12        0.95        4.06      3.46 o 
  -1   4  12       90.00       88.44      3.85 o 
   0   4  12        0.58        3.77      3.57 o 
   1   4  12        1.04        1.73      3.79 o 
   2   4  12        1.09        5.17      5.06 o 
   3   4  12        0.56        2.90      4.69 o 
  -5   5  12       12.18       11.25      5.54 o 
  -4   5  12       45.93       47.42      3.79 o 
  -3   5  12       46.67       45.57      3.72 o 
  -2   5  12       63.67       65.40      3.70 o 
  -1   5  12       13.44       15.32      3.63 o 
   0   5  12        3.67        6.36      3.77 o 
   1   5  12        6.74        3.89      3.83 o 
   2   5  12       17.32       17.22      4.37 o 
  -3   6  12       13.56       11.05      3.90 o 
  -2   6  12       30.21       25.93      3.80 o 
  -1   6  12       53.47       50.11      3.91 o 
   0   6  12       43.59       44.37      4.01 o 
  -1  -7  13      128.25      106.13     10.23 o 
   0  -7  13      119.21      109.47      8.26 o 
   1  -7  13       10.29        6.41      5.87 o 
   2  -7  13       61.31       60.56      7.36 o 
   3  -7  13      201.81      213.23      6.93 o 
  -3  -6  13        9.82        5.63      7.70 o 
  -2  -6  13        2.88        7.32      7.20 o 
  -1  -6  13      187.89      184.57      8.09 o 
   0  -6  13      201.76      189.79      9.51 o 
   1  -6  13        1.02        4.28      6.90 o 
   2  -6  13      103.50       96.92      5.61 o 
   3  -6  13      368.50      380.54      8.50 o 
   4  -6  13       43.15       38.91      5.64 o 
  -4  -5  13       83.86       79.63      7.85 o 
  -3  -5  13       27.87       31.62      8.95 o 
  -2  -5  13       73.70       76.45      7.44 o 
  -1  -5  13      385.81      362.69      9.84 o 
   0  -5  13      199.90      205.62      7.78 o 
   1  -5  13       11.41       15.53      8.16 o 
   2  -5  13      125.05      140.61      9.14 o 
   3  -5  13      303.64      325.26     12.50 o 
   4  -5  13       13.44       16.86      5.93 o 
   5  -5  13        0.51        2.58      6.05 o 
  -4  -4  13      109.36       91.02      7.20 o 
  -3  -4  13        1.74        2.46      8.62 o 
  -2  -4  13       29.99       34.32      6.68 o 
  -1  -4  13      612.68      611.65     10.15 o 
   0  -4  13        5.54       11.31      6.27 o 
   1  -4  13        7.70        7.91      6.34 o 
   2  -4  13      104.40      107.18      7.23 o 
   3  -4  13      181.64      188.86     10.20 o 
   4  -4  13      142.98      152.71      6.45 o 
   5  -4  13        8.88        7.84      6.09 o 
  -5  -3  13      127.62      128.89      6.06 o 
  -4  -3  13      223.13      227.59      9.06 o 
  -3  -3  13       43.96       46.59      5.10 o 
  -2  -3  13       42.38       39.54      5.66 o 
  -1  -3  13       49.88       50.12      8.17 o 
   0  -3  13      289.17      297.54      7.95 o 
   1  -3  13      422.09      399.90      7.17 o 
   2  -3  13       22.84       24.25      5.00 o 
   3  -3  13      263.50      286.12     10.82 o 
   4  -3  13       19.45       22.59      6.02 o 
   5  -3  13       34.62       38.58      8.28 o 
  -5  -2  13       34.73       36.14      4.11 o 
  -4  -2  13      238.58      235.71      8.18 o 
  -3  -2  13      248.97      239.47      4.37 o 
  -2  -2  13        2.96        2.55      3.48 o 
  -1  -2  13        2.88        4.51      3.76 o 
   0  -2  13       36.63       33.43      4.10 o 
   1  -2  13      112.38      121.02      4.56 o 
   2  -2  13       15.31       17.15      4.54 o 
   3  -2  13      128.43      142.18      7.71 o 
   4  -2  13       26.57       26.98      5.36 o 
   5  -2  13       30.99       28.26      5.30 o 
  -6  -1  13       11.18        9.53      3.92 o 
  -5  -1  13       40.37       45.30      4.01 o 
  -4  -1  13      127.49      143.60      3.98 o 
  -3  -1  13        6.46        6.91      3.57 o 
  -2  -1  13        5.46        7.69      3.41 o 
  -1  -1  13       60.60       65.79      3.80 o 
   0  -1  13      434.30      442.09     10.19 o 
   1  -1  13        0.45        3.37      4.05 o 
   2  -1  13        0.61        2.51      4.80 o 
   3  -1  13      108.30      107.20      5.24 o 
   4  -1  13       14.10        9.57      4.99 o 
   5  -1  13        0.42        5.88      5.17 o 
  -6   0  13       12.30       12.14      4.98 o 
  -5   0  13       24.10       24.45      4.66 o 
  -4   0  13      302.95      320.56      5.06 o 
  -3   0  13       17.63       20.82      3.70 o 
  -2   0  13        0.59        3.04      3.54 o 
  -1   0  13      177.48      174.45      5.01 o 
   0   0  13      605.10      613.48     12.49 o 
   1   0  13      121.46      121.84      4.27 o 
   2   0  13        4.63        5.73      5.06 o 
   3   0  13      127.19      127.86      6.67 o 
   4   0  13        4.27        5.61      5.12 o 
   5   0  13       18.08       14.14      6.77 o 
  -6   1  13        1.67        4.16      4.32 o 
  -5   1  13       42.24       42.93      4.71 o 
  -4   1  13      130.21      137.42      4.55 o 
  -3   1  13      383.80      381.76      6.81 o 
  -2   1  13       17.05       18.35      4.49 o 
  -1   1  13      495.49      509.63      5.65 o 
   0   1  13      591.33      605.14      7.02 o 
   1   1  13        2.08        4.04      3.98 o 
   2   1  13        3.07        5.49      4.74 o 
   3   1  13      356.49      354.65     22.04 o 
   4   1  13       53.96       56.53      5.55 o 
   5   1  13        3.42        2.36      5.58 o 
  -6   2  13        2.99        5.17      4.44 o 
  -5   2  13        6.20        8.14      4.15 o 
  -4   2  13      233.39      243.11     15.73 o 
  -3   2  13       36.62       37.66      4.08 o 
  -2   2  13       36.07       34.51      3.94 o 
  -1   2  13      211.56      216.44      4.42 o 
   0   2  13      115.80      137.59      5.59 o 
   1   2  13        1.99        4.59      4.13 o 
   2   2  13       67.99       78.28      5.36 o 
   3   2  13      127.10      118.06      5.66 o 
   4   2  13       13.99       16.09      5.57 o 
  -5   3  13        4.81        7.17      4.26 o 
  -4   3  13       91.49       91.86      4.37 o 
  -3   3  13       66.66       70.76      6.65 o 
  -2   3  13       20.57       23.97      4.16 o 
  -1   3  13      104.23      102.62      4.09 o 
   0   3  13      110.16      109.87      4.54 o 
   1   3  13        6.85        9.09      4.33 o 
   2   3  13       48.86       57.05      6.44 o 
   3   3  13       17.69       15.24      5.44 o 
  -5   4  13       33.26       23.25      5.65 o 
  -4   4  13      247.74      230.79      7.10 o 
  -3   4  13        0.31        2.69      4.04 o 
  -2   4  13       21.24       21.29      3.62 o 
  -1   4  13       58.79       67.81      4.13 o 
   0   4  13       18.67       21.02      3.71 o 
   1   4  13        1.58        5.22      4.13 o 
   2   4  13        0.28        1.43      4.46 o 
  -4   5  13       78.25       72.64      4.22 o 
  -3   5  13        0.20        4.62      3.72 o 
  -2   5  13        0.22        3.61      3.90 o 
  -1   5  13       25.62       32.36      3.73 o 
   0   5  13       37.02       37.07      4.29 o 
   1   5  13        4.62        3.48      4.10 o 
   0  -7  14      116.63       90.08     10.22 o 
   1  -7  14        6.81        9.74      7.92 o 
   2  -7  14        5.83        8.08      5.60 o 
  -2  -6  14        2.55        0.47      7.85 o 
  -1  -6  14      133.27      124.93      7.93 o 
   0  -6  14       50.29       51.20      7.40 o 
   1  -6  14        4.03        6.84      7.37 o 
   2  -6  14        2.53        0.05      7.23 o 
   3  -6  14      133.58      136.31     10.21 o 
   4  -6  14       93.07       75.02     23.16 o 
  -3  -5  14       36.38       32.04      7.68 o 
  -2  -5  14       61.77       64.37      7.57 o 
  -1  -5  14      143.35      136.73      9.09 o 
   0  -5  14      287.73      298.71      8.36 o 
   1  -5  14       20.66       23.27      8.33 o 
   2  -5  14       18.46       15.58      8.91 o 
   3  -5  14      225.13      211.47      7.36 o 
   4  -5  14      134.26      133.49      9.05 o 
  -4  -4  14       40.10       33.16      7.34 o 
  -3  -4  14       68.23       54.53      7.45 o 
  -2  -4  14       14.01       19.07      8.42 o 
  -1  -4  14      192.50      190.37      7.61 o 
   0  -4  14      410.89      397.42     10.15 o 
   1  -4  14      135.08      142.28      9.06 o 
   2  -4  14       97.69       84.46      6.96 o 
   3  -4  14      397.14      406.31     20.94 o 
   4  -4  14      212.37      195.21     17.84 o 
   5  -4  14        0.17        1.06      6.95 o 
  -5  -3  14        1.54        6.70      4.42 o 
  -4  -3  14      105.17      101.86      6.57 o 
  -3  -3  14      109.07      106.12      5.79 o 
  -2  -3  14        2.33        4.39      5.62 o 
  -1  -3  14      191.86      189.53      7.44 o 
   0  -3  14      687.56      694.66     19.41 o 
   1  -3  14        8.71       10.99      5.55 o 
   2  -3  14       13.25       14.22      5.22 o 
   3  -3  14      168.93      175.68      6.78 o 
   4  -3  14       11.34       10.96      5.70 o 
   5  -3  14        1.08        3.89      5.98 o 
  -5  -2  14        4.44        1.62      4.17 o 
  -4  -2  14      287.76      278.51      8.09 o 
  -3  -2  14       45.51       48.48      4.06 o 
  -2  -2  14       59.56       55.81      3.76 o 
  -1  -2  14      127.95      128.36      4.65 o 
   0  -2  14        0.89        3.97      4.03 o 
   1  -2  14        5.84        8.05      4.13 o 
   2  -2  14       38.82       38.54      4.82 o 
   3  -2  14      166.33      165.43      7.04 o 
   4  -2  14       45.04       45.43      5.74 o 
   5  -2  14        3.86        8.37      5.41 o 
  -5  -1  14       29.96       35.76      4.14 o 
  -4  -1  14      220.63      236.07      9.08 o 
  -3  -1  14      145.82      145.85      4.36 o 
  -2  -1  14       46.36       50.27      3.87 o 
  -1  -1  14      107.83      106.47      4.25 o 
   0  -1  14       38.57       46.01      4.16 o 
   1  -1  14        9.17       14.48      4.30 o 
   2  -1  14        2.12        2.90      5.71 o 
   3  -1  14      122.03      123.79      5.42 o 
   4  -1  14       20.56       26.79      5.20 o 
   5  -1  14        4.27        2.76      5.93 o 
  -5   0  14       20.49       20.91      4.27 o 
  -4   0  14      284.81      288.97      6.52 o 
  -3   0  14       98.27      101.59      4.35 o 
  -2   0  14        7.58        8.45      4.16 o 
  -1   0  14       12.88       15.87      4.18 o 
   0   0  14      217.30      222.78      4.49 o 
   1   0  14       34.67       36.71      3.95 o 
   2   0  14       26.96       27.45      6.04 o 
   3   0  14       14.08       19.63      5.04 o 
   4   0  14       51.44       47.81      6.54 o 
  -5   1  14       39.48       39.90      4.67 o 
  -4   1  14      200.02      196.21     10.81 o 
  -3   1  14       21.05       27.36      4.11 o 
  -2   1  14        3.45        4.58      4.25 o 
  -1   1  14       16.40       18.44      3.99 o 
   0   1  14      222.70      233.95      4.73 o 
   1   1  14       61.98       67.01      4.68 o 
   2   1  14       16.85       18.39      4.91 o 
   3   1  14       47.75       51.05      5.12 o 
   4   1  14       19.78       16.47      8.75 o 
  -5   2  14       15.07       15.30      4.92 o 
  -4   2  14       89.71       87.61      4.95 o 
  -3   2  14        0.50        2.70      4.15 o 
  -2   2  14       10.74       15.91      4.44 o 
  -1   2  14       40.41       39.67      4.85 o 
   0   2  14      269.74      266.21      6.04 o 
   1   2  14      237.62      235.97      5.10 o 
   2   2  14        0.17       -0.65      6.71 o 
   3   2  14       63.79       71.50      6.02 o 
  -5   3  14        5.69        6.94      5.42 o 
  -4   3  14       13.03       11.87      4.25 o 
  -3   3  14      410.92      394.47      5.31 o 
  -2   3  14       40.97       40.87      4.29 o 
  -1   3  14       49.19       54.59      4.30 o 
   0   3  14      238.06      234.55      5.27 o 
   1   3  14        0.88        6.36      4.62 o 
   2   3  14        8.39        9.08      5.13 o 
   3   3  14       53.23       56.27      5.89 o 
  -4   4  14       30.59       35.79      4.48 o 
  -3   4  14       14.10       11.59      4.30 o 
  -2   4  14       23.68       23.82      4.29 o 
  -1   4  14       46.48       43.28      3.76 o 
   0   4  14      115.64      125.24      4.47 o 
   1   4  14        0.92        6.11      4.16 o 
  -2   5  14       12.02        8.39      4.08 o 
  -1   5  14        4.24        7.12      4.08 o 
  -1  -6  15       26.57       21.93      7.86 o 
   0  -6  15      189.89      161.91     10.16 o 
   1  -6  15        6.18        9.06      7.53 o 
   2  -6  15        0.46        6.83      9.47 o 
   3  -6  15      115.09       94.84     10.78 o 
  -2  -5  15       26.62       28.86      7.57 o 
  -1  -5  15       19.47       17.77      7.25 o 
   0  -5  15      310.97      352.90      8.87 o 
   1  -5  15       17.30       16.01      8.97 o 
   2  -5  15       10.23       11.57      8.94 o 
   3  -5  15      115.68      109.47     10.23 o 
   4  -5  15      145.19      108.45     29.66 o 
  -3  -4  15       28.13       30.05      7.56 o 
  -2  -4  15        3.02        6.84      7.10 o 
  -1  -4  15      152.96      168.36      7.94 o 
   0  -4  15      294.56      317.47      8.91 o 
   1  -4  15       71.51       68.45      9.04 o 
   2  -4  15        0.30        1.94      6.30 o 
   3  -4  15      209.33      194.48      7.08 o 
   4  -4  15      181.27      159.97     29.25 o 
  -4  -3  15       23.76       16.35      4.71 o 
  -3  -3  15       23.16       24.12      4.55 o 
  -2  -3  15        2.55        3.41      7.02 o 
  -1  -3  15      115.96      133.58      7.37 o 
   0  -3  15      485.92      487.35     18.71 o 
   1  -3  15        6.14        5.60      4.62 o 
   2  -3  15        0.71        1.98      4.78 o 
   3  -3  15      179.18      163.37     24.08 o 
   4  -3  15       72.70       70.68     16.42 o 
  -4  -2  15      168.71      157.70      5.88 o 
  -3  -2  15       83.35       94.39      4.40 o 
  -2  -2  15        2.79        4.77      3.90 o 
  -1  -2  15       58.60       64.66      4.01 o 
   0  -2  15      251.12      247.95      5.13 o 
   1  -2  15      159.66      165.15      5.05 o 
   2  -2  15      146.49      131.43      7.00 o 
   3  -2  15      115.62      128.95      6.23 o 
   4  -2  15       42.72       51.37     10.83 o 
  -5  -1  15       13.44       16.13      4.40 o 
  -4  -1  15      118.03      120.93      5.90 o 
  -3  -1  15      272.35      284.42     11.72 o 
  -2  -1  15       53.21       53.30      3.82 o 
  -1  -1  15       76.14       74.01      4.34 o 
   0  -1  15       85.70       88.02      4.45 o 
   1  -1  15        9.92       11.52      4.23 o 
   2  -1  15       12.68       17.46      8.54 o 
   3  -1  15       39.03       45.09      5.27 o 
   4  -1  15       24.93       23.58      5.53 o 
  -5   0  15        0.95        0.70      4.02 o 
  -4   0  15      103.79      114.48      4.80 o 
  -3   0  15       39.97       45.65      4.41 o 
  -2   0  15        1.78        6.04      4.41 o 
  -1   0  15       85.23       88.68      4.13 o 
   0   0  15       45.17       50.34      4.10 o 
   1   0  15        5.84        9.29      4.09 o 
   2   0  15       19.04       16.39      8.77 o 
   3   0  15        9.35       14.68      5.69 o 
   4   0  15       61.20       56.46      7.82 o 
  -5   1  15        5.87        5.16      6.08 o 
  -4   1  15      113.22      120.17      5.15 o 
  -3   1  15      113.24      119.13      4.32 o 
  -2   1  15        0.47        0.94      4.80 o 
  -1   1  15        4.65        4.88      4.69 o 
   0   1  15       22.41       26.97      4.26 o 
   1   1  15       43.16       47.08      4.45 o 
   2   1  15       21.66       20.62      7.41 o 
   3   1  15       37.05       34.32      6.08 o 
  -4   2  15      113.88      103.01      4.66 o 
  -3   2  15      129.58      128.43      6.02 o 
  -2   2  15       84.26       81.10      5.28 o 
  -1   2  15        3.38        3.52      4.35 o 
   0   2  15      160.65      170.32     11.98 o 
   1   2  15       98.43      101.63      4.98 o 
   2   2  15       21.89       27.46      5.34 o 
   3   2  15       28.17       29.95      5.70 o 
  -4   3  15      107.51       93.49      8.82 o 
  -3   3  15      101.87       95.29      4.63 o 
  -2   3  15        6.94        5.72      4.61 o 
  -1   3  15        0.26        1.88      4.68 o 
   0   3  15       90.95       89.00      4.78 o 
   1   3  15       49.00       48.92      4.96 o 
   2   3  15        8.74        6.37      5.32 o 
  -3   4  15        0.67        2.87      4.53 o 
  -2   4  15        5.63        5.25      4.75 o 
  -1   4  15       26.49       28.19      4.85 o 
   0   4  15       93.10       83.19      5.26 o 
  -2  -5  16       11.86       12.93      8.16 o 
  -1  -5  16        1.07       -2.01      9.03 o 
   0  -5  16      128.42      101.36      9.77 o 
   1  -5  16       11.34        7.34      9.29 o 
   2  -5  16       42.72       44.74      9.93 o 
   3  -5  16       71.95       66.48     11.66 o 
  -3  -4  16      143.23      147.15      8.49 o 
  -2  -4  16        0.94       -1.37      7.51 o 
  -1  -4  16       23.56       26.93      7.28 o 
   0  -4  16      287.03      263.98     10.31 o 
   1  -4  16       24.84       37.61      9.01 o 
   2  -4  16        8.22        7.51      7.46 o 
   3  -4  16       81.53       69.13      8.16 o 
  -3  -3  16       65.30       49.59      5.05 o 
  -2  -3  16       14.36       12.95      5.17 o 
  -1  -3  16       68.31       67.36      5.25 o 
   0  -3  16      268.89      285.74      9.57 o 
   1  -3  16       40.36       44.88      5.19 o 
   2  -3  16       86.88       88.31      5.60 o 
   3  -3  16       88.55       80.64      7.74 o 
  -4  -2  16       72.80       66.47      5.99 o 
  -3  -2  16       33.49       28.88      4.63 o 
  -2  -2  16       25.34       26.72      4.57 o 
  -1  -2  16       45.87       45.28      4.57 o 
   0  -2  16      227.34      234.78      5.17 o 
   1  -2  16      352.62      348.99      6.56 o 
   2  -2  16        0.24        1.17      5.41 o 
   3  -2  16       20.51       16.55      5.91 o 
   4  -2  16      126.86      103.46      7.65 o 
  -4  -1  16        9.70        8.93      4.44 o 
  -3  -1  16      155.11      146.70      4.72 o 
  -2  -1  16       10.02       11.59      3.91 o 
  -1  -1  16        9.39        7.24      4.03 o 
   0  -1  16      108.86      115.76      4.64 o 
   1  -1  16        0.45       -0.43      4.67 o 
   2  -1  16        8.47       10.93      6.46 o 
   3  -1  16       79.62       76.60     13.98 o 
  -4   0  16       32.23       30.83      4.79 o 
  -3   0  16      132.21      135.96      4.62 o 
  -2   0  16        6.96       13.11      3.72 o 
  -1   0  16       14.39       17.41      3.90 o 
   0   0  16      183.15      180.75      8.34 o 
   1   0  16        6.58        8.19      4.36 o 
   2   0  16        2.34        5.40      5.61 o 
   3   0  16       23.33       21.99      5.63 o 
  -4   1  16       72.15       62.08      5.34 o 
  -3   1  16      187.27      192.86      5.11 o 
  -2   1  16        2.13        3.54      4.32 o 
  -1   1  16       28.08       31.02      4.41 o 
   0   1  16       79.55       83.84      4.96 o 
   1   1  16       25.52       22.63      4.43 o 
   2   1  16        0.98        2.00      5.26 o 
  -3   2  16      126.85      120.64      6.41 o 
  -2   2  16        7.77        8.07      4.31 o 
  -1   2  16       18.57       19.63      4.59 o 
   0   2  16       44.42       45.42      4.68 o 
   1   2  16        9.13        9.07      5.18 o 
   2   2  16        0.11        3.36      5.61 o 
  -2   3  16        4.87        8.54      4.47 o 
  -1   3  16        8.36        9.02      4.90 o 
   0   3  16       11.18       12.82      4.86 o 
  -1  -4  17        1.19        0.58      7.90 o 
   0  -4  17       78.92       67.93      9.87 o 
   1  -4  17      120.76      120.20      7.68 o 
   2  -4  17       13.49       16.49      6.86 o 
  -2  -3  17       21.37       24.26      5.40 o 
  -1  -3  17        2.47        8.44      6.46 o 
   0  -3  17      114.51      104.10      6.33 o 
   1  -3  17      174.22      170.34      6.45 o 
   2  -3  17        0.65        1.64      5.53 o 
  -3  -2  17       85.53       85.49      4.84 o 
  -2  -2  17        0.32        1.49      4.60 o 
  -1  -2  17        9.21       10.96      4.86 o 
   0  -2  17      300.51      287.16      6.43 o 
   1  -2  17      113.51      104.78      5.66 o 
   2  -2  17       40.72       30.58      6.95 o 
   3  -2  17       19.63       11.68      9.94 o 
  -3  -1  17      139.36      128.99      4.66 o 
  -2  -1  17       15.68       13.49      4.22 o 
  -1  -1  17        0.49        2.97      4.50 o 
   0  -1  17      113.63      112.90      6.95 o 
   1  -1  17       47.26       40.68      5.13 o 
   2  -1  17       62.00       59.02      6.94 o 
  -3   0  17       86.03       82.34      5.76 o 
  -2   0  17       90.79       86.24      4.94 o 
  -1   0  17       53.30       47.74      4.13 o 
   0   0  17       62.09       67.06      4.40 o 
   1   0  17       34.76       32.93      4.94 o 
   2   0  17        4.63        6.14      5.94 o 
  -3   1  17       73.09       70.08      6.27 o 
  -2   1  17       24.90       29.00      4.41 o 
  -1   1  17        0.25        0.31      4.94 o 
   0   1  17       75.05       68.56      5.01 o 
   1   1  17       24.95       22.58      5.06 o 
  -2   2  17        3.75        6.09      4.80 o 
  -1   2  17        4.31        2.85      5.15 o 
   0   2  17       29.43       23.48      5.12 o 
   0  -3  18       91.55       85.51     14.49 o 
   1  -3  18      157.19      125.42      7.84 o 
  -1  -2  18        6.05        4.47      4.87 o 
   0  -2  18       97.60       91.18      5.53 o 
   1  -2  18       98.29       88.23      5.82 o 
  -2  -1  18        7.59       10.39      4.40 o 
  -1  -1  18        0.49        2.32      4.50 o 
   0  -1  18       57.23       51.89      5.21 o 
   1  -1  18      170.92      151.64      6.17 o 
  -1   0  18        0.47        0.58      4.20 o 
   0   0  18       27.73       24.42      5.00 o 
                                                 
